# Supplementary material for: Contribution of tree community structure to forest productivity across a thermal gradient in eastern Asia
Source: Nat Commun. 2023 Mar 13;14:1113. doi: 10.1038/s41467-023-36671-1 (PMC10011560; doi:10.1038/s41467-023-36671-1)
Supplement: Supplementary file 5 — Supplementary Data 1 [file 41467_2023_36671_MOESM5_ESM.xlsx]

## Sheet: Sheet1
Supplementary Data 1. Location and census years of 60 forest plots examined.
Plot_id	Latitude	Longitude	Elevation (m)	Area (ha)	1st_census	2nd_census	Records	Substrate	Ref_code
AM-EB1	28.33	129.45	330	1	2010	2015	litter		a
AO-BC1	38.25	140.85	120	1	2010	2015	litter		a
AS-DB1	43.32	143.51	360	1	2006	2011	litter		a
AU-DB1	35.35	135.74	700	1	2007	2012			a
AU-EC1	35.35	135.74	750	1	2007	2012	litter		a
AY-EB1	32.05	131.19	490	1	2006	2011	H, litter		a
CC-DB1	35.94	138.8	1200	1	2006	2011	litter		a
DI-DB1	35.36	133.55	1110	1	2006	2011			a
Fushan-1	24.76	121.56	630	1	2009.17	2014.25			b
Fushan-2	24.76	121.56	630	1	2009.17	2014.25			b
GR-DB1	34.69	132.19	1150	1	2008	2013			a
GreenT-1	42.72	141.57	82	1	2006.85	2012.85			c
GreenT-2	42.72	141.57	82	1	2006.85	2012.85			c
Halimun-1	-6.72	106.47	1750	1	1996.62	2000.25			d
Halimun-2	-6.74	106.53	1100	1	1996.65	2000.23	H		d
Halimun-3	-6.75	106.55	1100	1	1997.92	2002.31			d
HY-EC1	39.54	141.5	1215	1	2010	2015			a
IC-BC1	33.15	132.92	560	0.95	2006	2011	H, litter		a
KA-EB1	34.68	135.86	310	1	2006	2011			a
Kenting-1	21.95	120.82	275	1	2008.42	2013.08		limestone	e
Kenting-2	21.95	120.82	275	1	2008.42	2013.08		limestone	e
KI-EC1	35.72	137.63	1175	1	2008	2013	H		a
KJ-EB1	33.65	130.55	450	1	2011	2016			a
KK-DB1	38.15	139.84	543	1	2010	2015			a
KM-DB1	39.11	140.86	435	1	2006	2011	litter		a
KN-EB1	35.16	139.01	600	1	2010	2015			a
KY-DB1	36.84	138.5	1495	1	2006	2011	litter		a
Lahei-1	-1.92	114.17	40	1	1997.58	2000.67	litter	heath	f
Lahei-2	-1.92	114.17	20	1	1998.17	2000.67	litter	peat swamp	f
Lahei-4	-1.92	114.15	50	1	1998.17	2000.67	litter	heath	f
MY-EB1	34.3	132.33	100	1	2007.91	2013			a
Nanjenshan-1	22.06	120.86	320	1	1997.08	2005.58			g
Nanjenshan-2	22.06	120.86	320	1	1997.08	2005.58			g
NG-EC1	35.93	137.46	1880	1	2010	2015	H		a
NP-DB1	43.06	141.53	42	1.04	2010	2015			a
Oakan	43.44	144.14	520	1	2004.7	2012.7			h
OG-DB1	36.94	140.59	635	1	2006	2011	H, litter		a
OS-EC1	38.21	138.44	870	1	2006	2011	litter		a
OT-EC1	36.7	138.5	1730	1	2006	2011	litter		a
OW-EB1	26.68	142.16	290	1	2010.7	2016		limestone	a
OY-DB1	35.96	138.76	1425	1	2008	2013	litter		a
OZ-DB1	39.64	140.89	460	1	2008	2013			a
Pasoh-1	2.98	102.3	150	1	2010.1	2016.1	litter		i
Pasoh-2	2.98	102.3	150	1	2010.1	2016.1	litter		i
SD-EB1	32.74	133	320	0.98	2007	2012			a
Serimbu-1	0.75	110.1	250	1	1992.9	1995.9	H		j
Serimbu-2	0.75	110.1	250	1	1992.9	1995.9	H		j
SI-DB1	32.38	131.1	1190	1	2009	2014			a
SN-EC1	34.26	136.07	560	1	2007	2014			a
TA-EC1	43.66	143.1	975	1	2008	2013	H		a
TB-DB1	36.23	140.1	780	1	2007.48	2013			a
TK-DB1	36.88	139.8	925	1	2008	2013			a
TM-DB1	42.71	141.57	80	1	2006	2011	H, litter		a
TT-EB1	34.15	129.22	160	1	2007	2012			a
TZ-DB1	35.47	138.99	1150	1	2008	2013			a
UR-BC1	44.37	142.28	335	1.05	2006	2011	H, litter		a
WK-EC1	34.07	135.53	825	1	2006	2011	litter		a
YK-EB1	30.37	130.39	150	1	2006	2010			a
YN-EB1	26.74	128.23	250	1	2006	2011	litter		a
YS-EC1	30.31	130.57	1200	1	2007	2012			a
Latitude' in decimal degrees; 'Longitude' in decimal degrees; 'Elevation' (m). Two census years for turnover-rate calculation; censuses were made in the same (or nearby) months in temperate forests, meanwhile period in monthly or sub-monthly precision was used for (sub)tropical plots. In 'Records' column, 'H' indicates plots in which top height of every tree or the species-highest tree is measure…
