# Supplementary material for: Contribution of tree community structure to forest productivity across a thermal gradient in eastern Asia
Source: Nat Commun. 2023 Mar 13;14:1113. doi: 10.1038/s41467-023-36671-1 (PMC10011560; doi:10.1038/s41467-023-36671-1)
Supplement: Supplementary file 6 — Supplementary Data 2 [file 41467_2023_36671_MOESM6_ESM.xlsx]

## Sheet: Sheet1
Supplementary Data 2. Climate data for 60 forest plots.
Plot_id	MAT (°C)	AP (mm yr–1)	PET (mm yr–1)	TMI	Climate type	AI
AM-EB1	20	3325.6	987.2	237.51	A, perhumid	3.37
AO-BC1	12.3	1356.5	702.5	95.46	B4, humid	1.93
AS-DB1	5.6	1189.3	543.4	125.65	A, perhumid	2.19
AU-DB1	11.8	2770.6	680.7	309.49	A, perhumid	4.07
AU-EC1	11.8	2770.6	680.7	309.49	A, perhumid	4.07
AY-EB1	15.4	3071.9	799.4	284.18	A, perhumid	3.84
CC-DB1	9.1	1602.7	602.5	167.19	A, perhumid	2.66
DI-DB1	8.3	3210.7	568.3	470.53	A, perhumid	5.65
Fushan-1	19.4	4162.3	943	340.97	A, perhumid	4.41
Fushan-2	19.4	4162.3	943	340.97	A, perhumid	4.41
GR-DB1	10.1	2524.7	622.1	288.39	A, perhumid	4.06
GreenT-1	7.5	1491.6	560.7	166.99	A, perhumid	2.66
GreenT-2	7.5	1491.6	560.7	166.99	A, perhumid	2.66
Halimun-1	16.7	4413.9	749.2	488.24	A, perhumid	5.89
Halimun-2	20.4	4663.1	910.7	410.77	A, perhumid	5.12
Halimun-3	20.3	4693.9	907.8	417.11	A, perhumid	5.17
HY-EC1	4.6	2411.7	497.3	390.27	A, perhumid	4.85
IC-BC1	14.8	2534.5	776.1	226.48	A, perhumid	3.27
KA-EB1	14.4	1328.7	786.1	75.27	B3, humid	1.69
Kenting-1	24.1	2033.1	1292.4	70.23	B3, humid	1.57
Kenting-2	24.1	2033.1	1292.4	70.23	B3, humid	1.57
KI-EC1	8.4	2200.5	583.6	280.19	A, perhumid	3.77
KJ-EB1	15	2007.7	798.9	151.48	A, perhumid	2.51
KK-DB1	9.1	3207.4	603.9	431.69	A, perhumid	5.31
KM-DB1	8.7	2679.1	598.6	353.04	A, perhumid	4.48
KN-EB1	12.5	2106.3	697.1	203.72	A, perhumid	3.02
KY-DB1	5.3	2295.4	499.5	365.45	A, perhumid	4.6
Lahei-1	26.6	2841.4	1618	78.78	B3, humid	1.76
Lahei-2	26.6	2841.4	1618	78.78	B3, humid	1.76
Lahei-4	26.6	2862.7	1617.6	79.92	B3, humid	1.77
MY-EB1	16.6	1349.6	873.1	57.05	B2, humid	1.55
Nanjenshan-1	23.3	2273.7	1198.6	101.89	A, perhumid	1.9
Nanjenshan-2	23.3	2273.7	1198.6	101.89	A, perhumid	1.9
NG-EC1	3.2	2359	446.5	428.91	A, perhumid	5.28
NP-DB1	8.3	1447.4	601.9	136.47	A, perhumid	2.4
Oakan	4.4	998.1	516.5	100.72	A, perhumid	1.93
OG-DB1	10.8	1856.5	649.6	184.17	A, perhumid	2.86
OS-EC1	10.3	2398.8	624.7	291.15	A, perhumid	3.84
OT-EC1	3.9	1744.9	464.1	276.23	A, perhumid	3.76
OW-EB1	22.6	1199.7	1141.2	12.66	C2, moist subhumid	1.05
OY-DB1	6.7	1594.8	535.4	193.99	A, perhumid	2.98
OZ-DB1	8.9	2409.2	607.5	305.78	A, perhumid	3.97
Pasoh-1	26.1	1864.6	1517.4	22.31	B1, humid	1.23
Pasoh-2	26.1	1864.6	1517.4	22.31	B1, humid	1.23
SD-EB1	17.3	2572.5	864.2	197.55	A, perhumid	2.98
Serimbu-1	25.9	3543.7	1483.8	138.68	A, perhumid	2.39
Serimbu-2	25.9	3543.7	1483.8	138.68	A, perhumid	2.39
SI-DB1	11.3	3499.2	650.1	443.15	A, perhumid	5.38
SN-EC1	13.4	2769.5	734.2	277.64	A, perhumid	3.77
TA-EC1	2	1520.7	459.7	235.22	A, perhumid	3.31
TB-DB1	11.2	1323.6	665.4	97.75	B4, humid	1.99
TK-DB1	9	2708.8	595.8	350.94	A, perhumid	4.55
TM-DB1	7.6	1491.2	560.9	165.89	A, perhumid	2.66
TT-EB1	15.9	2430.7	805.9	202.37	A, perhumid	3.02
TZ-DB1	9.3	1744.1	601.9	191.06	A, perhumid	2.9
UR-BC1	5.2	1788.4	528.2	243.81	A, perhumid	3.39
WK-EC1	11.9	2213.2	677.5	229.03	A, perhumid	3.27
YK-EB1	19.2	4309	945.2	356.71	A, perhumid	4.56
YN-EB1	21.3	2397.6	1055.5	129.32	A, perhumid	2.27
YS-EC1	14.7	5790.8	741.5	680.66	A, perhumid	7.81
MAT', mean annual temperature (°C) from 1981 to 2010 obtained from CHELSA v2.1; 'AP', median annual precipitation (mm yr–1) from 1981 to 2010 obtained from CHELSA v2.1; 'PET', potential evapotranspiration (mm yr–1) according to the Hargreaves equation; 'Climate tpe', Thornthwaite's (1984) climate types based on TMI; 'AI', UNEP aridity index, AP/PET.
