# Supplementary material for: Contribution of tree community structure to forest productivity across a thermal gradient in eastern Asia
Source: Nat Commun. 2023 Mar 13;14:1113. doi: 10.1038/s41467-023-36671-1 (PMC10011560; doi:10.1038/s41467-023-36671-1)
Supplement: Supplementary file 7 — Supplementary Data 3 [file 41467_2023_36671_MOESM7_ESM.xlsx]

## Sheet: Sheet1
Supplementary Data 3. Community and ecosystem variables of 60 forest plots examined.
Plot_id	N (ha–1)	SR	SR_sel	Largest species	Biomass (Mg C ha–1)	Productivity (Mg C ha–1 yr–1)	Loss rate (Mg C ha–1 yr–1)
AM-EB1	2946.1	62	49	Castanopsis sieboldii (Makino) Hatus. ex T.Yamaz. et Mashiba	187.1	2.07	1.65
AO-BC1	1109.2	49	42	Abies firma Siebold et Zucc.	150.7	2.44	1.31
AS-DB1	600.5	33	24	Ostrya japonica Sarg.	83.8	0.65	0.07
AU-DB1	583.9	43	33	Fagus crenata Blume	107.5	1.51	1.54
AU-EC1	1128.4	34	23	Cryptomeria japonica (Thunb. ex. L.f.) D.Don	196.9	2.21	0.79
AY-EB1	1596.8	30	25	Distylium racemosum Siebold et Zucc.	228	3.01	1.53
CC-DB1	1103.7	53	43	Fagus japonica Maxim.	141	1.98	1.45
DI-DB1	797.2	26	19	Fagus crenata Blume	81.6	1.45	1.95
Fushan-1	1456.2	52	42	Lithocarpus uraianus (Hayata) Hayata	112	2.21	2.75
Fushan-2	1171.7	55	38	Lithocarpus uraianus (Hayata) Hayata	101.9	2	1.91
GR-DB1	623.2	27	23	Fagus crenata Blume	140.7	1.4	1.6
GreenT-1	759.5	28	23	Cercidiphyllum japonicum Siebold et Zucc. ex Hoffm. et Schult.	104.2	1.59	1.64
GreenT-2	785.3	26	21	Acer pictum subsp. dissectum (Wesm.) H.Ohashi	95.1	1.59	1.6
Halimun-1	898	37	31	Quercus lineata Blume	182.3	3.56	3.01
Halimun-2	905	109	78	Altingia excelsa Noronha	211	4.47	3.05
Halimun-3	1504.1	157	68	Schima wallichii Choisy	122.7	3.59	2.76
HY-EC1	775.7	15	15	Abies mariesii Mast.	101.4	0.82	0.89
IC-BC1	1616.6	47	35	Chamaecyparis obtusa (Siebold et Zucc.) Endl.	185.3	1.75	1.09
KA-EB1	1270.6	43	32	Quercus sessilifolia Blume	121.2	2.44	0.54
Kenting-1	2088.7	53	42	Bischofia javanica Blume	132	2.15	2
Kenting-2	2322.8	54	40	Bischofia javanica Blume	120.5	3.1	1.5
KI-EC1	964.2	20	15	Chamaecyparis obtusa (Siebold et Zucc.) Endl.	193.8	1.03	0.13
KJ-EB1	1274.6	49	37	Quercus salicina Blume	179.4	2.11	1.14
KK-DB1	799.9	25	20	Fagus crenata Blume	153.8	2.58	2.93
KM-DB1	588	29	20	Aesculus turbinata Blume	126.5	1.44	0.6
KN-EB1	982.1	41	32	Quercus acuta Thunb.	109.9	1.7	0.75
KY-DB1	932.8	21	18	Fagus crenata Blume	114	1.4	0.38
Lahei-1	1709.7	146	93	Cotylelobium burckii (Heim) Heim	111.9	2.73	15.44
Lahei-2	1300.4	70	48	Shorea balangeran (Korth.) Burck	294.6	6.99	22.93
Lahei-4	1940.9	121	100	Dipterocarpus borneensis Slooten	94.9	3.95	6.08
MY-EB1	2186.2	38	32	Symplocos glauca (Thunb.) Koidz.	90.9	2.56	0.94
Nanjenshan-1	4192.4	76	62	Castanopsis carlesii (Hemsl.) Hayata	81.9	1.87	1.34
Nanjenshan-2	4426.7	79	60	Castanopsis carlesii (Hemsl.) Hayata	83.6	1.97	1.21
NG-EC1	591.1	10	8	Picea jezoensis var. hondoensis (Mayr) Rehder	139.9	0.98	0.99
NP-DB1	752.6	37	29	Tilia japonica (Miq.) Simonk.	104.2	1.59	0.79
Oakan	2448.1	18	16	Picea glehnii (F.Schmidt) Mast.	96.7	2.14	2.49
OG-DB1	749.5	45	32	Fagus japonica Maxim.	115.3	1.39	1.54
OS-EC1	698.7	26	16	Cryptomeria japonica (Thunb. ex. L.f.) D.Don	330.7	1.78	0.28
OT-EC1	662.8	8	5	Tsuga diversifolia (Maxim.) Mast.	165.1	1.22	1.1
OW-EB1	3872.6	25	21	Ardisia sieboldii Miq.	221.8	5.88	6.09
OY-DB1	619.5	44	28	Fraxinus platypoda Oliv.	122.8	0.91	0.94
OZ-DB1	382.6	24	15	Aesculus turbinata Blume	136.4	1.35	1.21
Pasoh-1	1189	333	165	Dipterocarpus sublamellatus Foxw.	342.9	5.8	6.1
Pasoh-2	1525.9	365	199	Neobalanocarpus heimii (King) P.S.Ashton	276.8	5.8	2.89
SD-EB1	1138	39	32	Castanopsis sieboldii (Makino) Hatus. ex T.Yamaz. et Mashiba	271.8	2.39	1.39
Serimbu-1	1263.2	260	142	Dryobalanops beccarii Dyer	288.3	3.13	2.24
Serimbu-2	1345.7	300	195	Dryobalanops beccarii Dyer	297.1	2.78	3.62
SI-DB1	1401.1	49	43	Abies firma Siebold et Zucc.	97.7	1.32	1.06
SN-EC1	1568.3	55	41	Tsuga sieboldii Carrière	189.5	1.21	2.23
TA-EC1	553.1	5	5	Picea jezoensis (Siebold et Zucc.) Carrière	113	1.36	0.77
TB-DB1	1244.9	52	40	Fagus crenata Blume	151.8	1.77	2.28
TK-DB1	986.7	53	45	Fagus crenata Blume	119.2	1.49	0.7
TM-DB1	858.4	34	30	Ostrya japonica Sarg.	77.2	1	0.78
TT-EB1	986	31	25	Castanopsis sieboldii (Makino) Hatus. ex T.Yamaz. et Mashiba	244.7	1.79	4.29
TZ-DB1	966	56	41	Fagus crenata Blume	118.2	1.39	0.69
UR-BC1	724.4	15	13	Quercus crispula Blume	110.2	1.44	0.59
WK-EC1	1407.1	37	31	Abies firma Siebold et Zucc.	207	2.47	1.49
YK-EB1	1816.6	45	34	Quercus salicina Blume	190.3	2.22	2.89
YN-EB1	2515.4	63	50	Castanopsis sieboldii (Makino) Hatus. ex T.Yamaz. et Mashiba	155.7	2.37	1.95
YS-EC1	1136.9	30	20	Cryptomeria japonica (Thunb. ex. L.f.) D.Don	306.1	1.02	3.18
N', period-mean tree density per ha; 'SR', number of species and morphotypes; 'SR_sel', number of species ≥ two surviving trees; 'Largest species', species with maximum biomass; 'Biomass' (= B), forest-level aboveground biomass (Mg C ha–1); 'Productivity' (= P), aboveground woody productivity (Mg C ha–1 yr–1); 'Loss rate', aboveground woody loss rate by tree mortality (Mg C ha–1 yr–1).
