# Supplementary material for: Contribution of tree community structure to forest productivity across a thermal gradient in eastern Asia
Source: Nat Commun. 2023 Mar 13;14:1113. doi: 10.1038/s41467-023-36671-1 (PMC10011560; doi:10.1038/s41467-023-36671-1)
Supplement: Supplementary file 8 — Source Data file [file 41467_2023_36671_MOESM8_ESM.xlsx]

## Sheet: Fig1a
# Figure 1a
zone	plot_id	B	p
cool-temperate	0	1.11182	0.00915161
cool-temperate	0	1.10576	0.021358
cool-temperate	0	3.64221	0.00909097
cool-temperate	0	0.44804	0.0215915
cool-temperate	0	0.871698	0.0196922
cool-temperate	0	0.921484	0.0294274
cool-temperate	0	1.07724	0.0149571
cool-temperate	0	0.438368	0.0244193
cool-temperate	0	0.307091	0.0179636
cool-temperate	0	0.217735	0.0293825
cool-temperate	0	6.69476	0.0141382
cool-temperate	0	0.910175	0.0245723
cool-temperate	0	16.5563	0.0158034
cool-temperate	0	9.25391	0.0186957
cool-temperate	0	0.746994	0.0338164
cool-temperate	0	1.37148	0.0373428
cool-temperate	0	0.167465	0.0550494
cool-temperate	0	0.540631	0.0210093
cool-temperate	0	0.448248	0.0152373
cool-temperate	0	5.29108	0.0156247
cool-temperate	0	0.0324553	0.0288924
cool-temperate	0	0.0466123	0.0247114
cool-temperate	0	0.603262	0.0192509
cool-temperate	0	3.96005	0.0326337
cool-temperate	0	0.0297076	0.0216618
cool-temperate	0	3.22913	0.017265
cool-temperate	0	0.772942	0.0392966
cool-temperate	0	0.658545	0.0175637
cool-temperate	0	0.0672312	0.034894
cool-temperate	0	1.02901	0.0156591
cool-temperate	0	3.95745	0.0457118
cool-temperate	0	1.75373	0.0241613
cool-temperate	0	0.449257	0.016731
cool-temperate	0	1.17661	0.0193155
cool-temperate	0	1.21256	0.0151791
cool-temperate	0	0.912531	0.0269786
cool-temperate	0	0.25403	0.0188439
cool-temperate	0	0.880167	0.0165129
cool-temperate	0	0.0706271	0.0151088
cool-temperate	0	1.86079	0.0538881
cool-temperate	0	0.169179	0.0498991
cool-temperate	0	1.37539	0.00805139
cool-temperate	0	0.543767	0.0118798
cool-temperate	0	0.240622	0.0308474
cool-temperate	0	0.911887	0.0257157
cool-temperate	0	0.0147982	0.0765747
cool-temperate	0	2.05146	0.0133066
cool-temperate	0	0.153338	0.0282286
cool-temperate	0	0.663281	0.0660543
cool-temperate	0	0.271796	0.0134532
cool-temperate	1	1.15346	0.0213827
cool-temperate	1	0.0924028	0.0146672
cool-temperate	1	1.38363	0.0357035
cool-temperate	1	0.417707	0.0435271
cool-temperate	1	0.00802914	0.0277963
cool-temperate	1	0.0562744	0.0290151
cool-temperate	1	1.01919	0.0567853
cool-temperate	1	13.3415	0.00846414
cool-temperate	1	0.0624468	0.0404896
cool-temperate	1	0.0670183	0.0775513
cool-temperate	1	4.88093	0.0334829
cool-temperate	1	0.881268	0.0453469
cool-temperate	1	1.06062	0.0205051
cool-temperate	1	40.0296	0.011627
cool-temperate	1	1.29832	0.0313661
cool-temperate	1	3.67838	0.0399811
cool-temperate	1	45.0977	0.0223352
cool-temperate	1	1.80461	0.0354778
cool-temperate	1	0.471123	0.0416233
cool-temperate	1	0.531516	0.0502999
cool-temperate	1	0.0794515	0.026407
cool-temperate	1	2.45824	0.0203542
cool-temperate	1	0.0124508	0.0306477
cool-temperate	1	0.0524878	0.0158984
cool-temperate	1	0.216565	0.0194774
cool-temperate	1	0.0260152	0.0293984
cool-temperate	1	0.0442492	0.0531604
cool-temperate	1	0.841826	0.0339921
cool-temperate	1	0.0414686	0.081474
cool-temperate	1	0.0640997	0.0213823
cool-temperate	1	1.48522	0.0222078
cool-temperate	1	14.7582	0.0450215
cool-temperate	1	0.70907	0.0193734
cool-temperate	1	1.82353	0.0457396
cool-temperate	1	27.22	0.0197577
cool-temperate	1	0.67039	0.00730331
cool-temperate	1	0.116609	0.0514227
cool-temperate	1	0.1807	0.034872
cool-temperate	1	3.39907	0.0162818
cool-temperate	1	1.49263	0.0320823
cool-temperate	1	3.74357	0.0177374
cool-temperate	1	1.47232	0.0181124
cool-temperate	1	6.06917	0.023757
cool-temperate	1	0.0658969	0.0266572
cool-temperate	1	0.238199	0.0260597
cool-temperate	1	6.54775	0.0294984
cool-temperate	1	0.54759	0.028272
cool-temperate	1	1.02935	0.010705
cool-temperate	1	0.0536023	0.0299836
cool-temperate	1	0.52671	0.0336636
cool-temperate	2	1.84321	0.022098
cool-temperate	2	1.35148	0.0138304
cool-temperate	2	17.1496	0.0180569
cool-temperate	2	1.34182	0.0220059
cool-temperate	2	0.252536	0.00937446
cool-temperate	2	0.239769	0.0324504
cool-temperate	2	0.521615	0.0352425
cool-temperate	2	0.130236	0.0213076
cool-temperate	2	9.87427	0.00575443
cool-temperate	2	3.55677	0.00789974
cool-temperate	2	0.782346	0.0546502
cool-temperate	2	1.08877	0.063692
cool-temperate	2	0.218365	0.0275735
cool-temperate	2	0.555231	0.0461804
cool-temperate	2	0.29293	0.0276815
cool-temperate	2	1.53752	0.0173511
cool-temperate	2	1.88208	0.043164
cool-temperate	2	0.0983578	0.0130071
cool-temperate	2	13.6235	0.00627353
cool-temperate	2	0.218821	0.0676794
cool-temperate	2	0.0543431	0.0280594
cool-temperate	2	0.455741	0.0338369
cool-temperate	2	47.0709	0.00897179
cool-temperate	2	0.805634	0.127085
cool-temperate	2	0.961118	0.0218918
cool-temperate	2	2.413	0.0651967
cool-temperate	2	0.251744	0.0402406
cool-temperate	2	0.308861	0.020678
cool-temperate	2	0.0994895	0.0350139
cool-temperate	2	0.0984632	0.0474352
cool-temperate	2	0.25171	0.0509537
cool-temperate	2	1.12372	0.0188545
cool-temperate	2	0.236303	0.03367
cool-temperate	2	4.75591	0.0192237
cool-temperate	2	0.393188	0.0253648
cool-temperate	2	0.406169	0.0338164
cool-temperate	2	0.36071	0.0601186
cool-temperate	2	6.95487	0.0185286
cool-temperate	2	0.222095	0.0159582
cool-temperate	2	4.61067	0.0185734
cool-temperate	2	0.157261	0.0283295
cool-temperate	2	0.0963575	0.0343455
cool-temperate	2	0.0734445	0.0372426
cool-temperate	2	1.1982	0.020545
cool-temperate	2	3.31621	0.0152734
cool-temperate	2	0.285684	0.0267435
cool-temperate	2	0.242859	0.0168471
cool-temperate	2	3.31021	0.0197061
cool-temperate	2	0.0188311	0.112351
cool-temperate	2	0.265291	0.0371728
cool-temperate	3	1.01472	0.0232244
cool-temperate	3	0.0483436	0.041409
cool-temperate	3	38.3871	0.0213395
cool-temperate	3	11.341	0.00602131
cool-temperate	3	2.19536	0.016782
cool-temperate	3	6.85425	0.0175257
cool-temperate	3	2.30419	0.0408337
cool-temperate	3	0.265736	0.0232947
cool-temperate	3	0.117538	0.0238302
cool-temperate	3	0.247454	0.0427398
cool-temperate	3	0.573499	0.0106962
cool-temperate	3	0.0344867	0.042005
cool-temperate	3	0.769839	0.0336957
cool-temperate	3	0.246352	0.0239645
cool-temperate	3	0.545399	0.0184702
cool-temperate	3	28.6256	0.00606659
cool-temperate	3	0.589156	0.0203094
cool-temperate	3	0.0959775	0.0651115
cool-temperate	3	1.09882	0.0188093
cool-temperate	3	9.67072	0.00526001
cool-temperate	3	0.659622	0.0216681
cool-temperate	3	0.01482	0.0196878
cool-temperate	3	1.15978	0.0160905
cool-temperate	3	0.202806	0.0174651
cool-temperate	3	2.70229	0.0110586
cool-temperate	3	7.14423	0.0118242
cool-temperate	3	0.0151482	0.00744515
cool-temperate	3	0.294628	0.0809197
cool-temperate	3	1.42804	0.0337201
cool-temperate	3	0.968441	0.0148216
cool-temperate	3	0.0207555	0.018416
cool-temperate	3	0.0634134	0.0460117
cool-temperate	3	0.028044	0.0572941
cool-temperate	3	0.11101	0.0357015
cool-temperate	3	1.52995	0.025636
cool-temperate	3	6.50285	0.01351
cool-temperate	3	4.60179	0.0153584
cool-temperate	3	0.265141	0.0295597
cool-temperate	3	0.413705	0.0250874
cool-temperate	3	0.184005	0.026751
cool-temperate	3	42.6332	0.0114993
cool-temperate	3	0.344325	0.0147899
cool-temperate	3	1.10927	0.0118187
cool-temperate	3	0.168144	0.0226556
cool-temperate	3	0.117586	0.0387875
cool-temperate	3	0.425002	0.0176525
cool-temperate	3	1.24138	0.0306374
cool-temperate	3	14.8491	0.0171878
cool-temperate	3	0.37362	0.0336614
cool-temperate	3	0.363435	0.0120515
cool-temperate	4	0.165544	0.0107088
cool-temperate	4	1.37861	0.0182892
cool-temperate	4	0.237822	0.0170022
cool-temperate	4	0.044531	0.030677
cool-temperate	4	0.207459	0.0154946
cool-temperate	4	10.9935	0.00599557
cool-temperate	4	1.09375	0.0137966
cool-temperate	4	1.80653	0.0318429
cool-temperate	4	0.176362	0.036132
cool-temperate	4	2.28014	0.0175014
cool-temperate	4	0.16046	0.0259935
cool-temperate	4	0.206846	0.0350317
cool-temperate	4	65.1213	0.0115083
cool-temperate	4	0.549587	0.0127154
cool-temperate	4	62.6899	0.0107377
cool-temperate	4	0.877047	0.0370518
cool-temperate	4	1.90292	0.0289491
cool-temperate	4	0.187384	0.0127722
cool-temperate	4	4.52566	0.0485207
cool-temperate	4	0.139425	0.0159927
cool-temperate	4	0.113338	0.0169528
cool-temperate	4	0.61854	0.0157181
cool-temperate	4	0.00769884	0.0453222
cool-temperate	4	3.61322	0.0136852
cool-temperate	4	0.428731	0.0286144
cool-temperate	4	9.1559	0.0163075
cool-temperate	4	0.291101	0.0214637
cool-temperate	4	6.80561	0.045083
cool-temperate	4	2.69182	0.039223
cool-temperate	4	4.37024	0.0217215
cool-temperate	4	34.4408	0.0127949
cool-temperate	4	4.53918	0.0173658
cool-temperate	4	0.174716	0.0209157
cool-temperate	4	0.843698	0.00870921
cool-temperate	4	0.32771	0.016646
cool-temperate	4	1.783	0.031753
cool-temperate	4	0.908887	0.0295949
cool-temperate	4	0.831513	0.0620479
cool-temperate	4	0.458309	0.02613
cool-temperate	4	0.80054	0.00980781
cool-temperate	4	0.0124824	0.0241953
cool-temperate	4	0.457919	0.021913
cool-temperate	4	0.107792	0.0133038
cool-temperate	4	0.12414	0.0528158
cool-temperate	4	3.81444	0.0417344
cool-temperate	4	1.03599	0.00849762
cool-temperate	4	0.828319	0.0176806
cool-temperate	4	14.0106	0.0123735
cool-temperate	4	0.0341446	0.0450742
cool-temperate	4	78.8193	0.00681245
cool-temperate	5	0.723886	0.0229386
cool-temperate	5	1.04471	0.0187152
cool-temperate	5	1.16195	0.0145043
cool-temperate	5	25.2024	0.00795641
cool-temperate	5	0.188293	0.0254442
cool-temperate	5	1.58139	0.0603294
cool-temperate	5	0.015941	0.0607492
cool-temperate	5	0.129931	0.0409668
cool-temperate	5	0.137607	0.0386962
cool-temperate	5	0.122285	0.0470389
cool-temperate	5	4.76003	0.00952451
cool-temperate	5	2.5018	0.0167484
cool-temperate	5	0.751167	0.0150802
cool-temperate	5	3.1757	0.0385425
cool-temperate	5	0.539421	0.0148768
cool-temperate	5	0.928608	0.0406125
cool-temperate	5	0.243118	0.0544878
cool-temperate	5	1.89679	0.0543177
cool-temperate	5	0.763727	0.0117712
cool-temperate	5	0.0200599	0.0535422
cool-temperate	5	1.9337	0.0131469
cool-temperate	5	0.100823	0.0378439
cool-temperate	5	6.21337	0.0275291
cool-temperate	5	2.35011	0.0119022
cool-temperate	5	3.809	0.0131169
cool-temperate	5	0.445174	0.0306183
cool-temperate	5	17.9716	0.0158091
cool-temperate	5	0.0560395	0.0494176
cool-temperate	5	2.72662	0.015887
cool-temperate	5	0.869445	0.0130151
cool-temperate	5	2.67796	0.0258819
cool-temperate	5	4.46078	0.010588
cool-temperate	5	0.046702	0.0402394
cool-temperate	5	6.51502	0.00554334
cool-temperate	5	0.0463904	0.0373085
cool-temperate	5	0.0453357	0.0159887
cool-temperate	5	0.796281	0.0191105
cool-temperate	5	0.00393324	0.0556084
cool-temperate	5	1.88647	0.0101954
cool-temperate	5	5.88388	0.0388057
cool-temperate	5	0.0462823	0.0358941
cool-temperate	5	0.609238	0.0182292
cool-temperate	5	2.25936	0.00788691
cool-temperate	5	0.395838	0.0323239
cool-temperate	5	1.36133	0.0311906
cool-temperate	5	2.06475	0.0331675
cool-temperate	5	0.393404	0.0245028
cool-temperate	5	0.793073	0.0376746
cool-temperate	5	1.35509	0.0709699
cool-temperate	5	0.0772623	0.0253789
cool-temperate	6	0.0612828	0.0218326
cool-temperate	6	2.15008	0.0619868
cool-temperate	6	20.5501	0.0119539
cool-temperate	6	0.233076	0.0208209
cool-temperate	6	0.0422589	0.0524805
cool-temperate	6	0.257039	0.0213793
cool-temperate	6	2.36785	0.0148239
cool-temperate	6	13.2716	0.00670395
cool-temperate	6	3.38871	0.0153862
cool-temperate	6	0.138251	0.0356814
cool-temperate	6	1.08344	0.0254135
cool-temperate	6	0.249058	0.0160142
cool-temperate	6	2.63334	0.0185217
cool-temperate	6	0.35501	0.00942052
cool-temperate	6	10.4251	0.0192178
cool-temperate	6	0.0714019	0.0640855
cool-temperate	6	6.47992	0.0162551
cool-temperate	6	1.097	0.0517201
cool-temperate	6	0.349303	0.0348349
cool-temperate	6	15.2037	0.00430369
cool-temperate	6	1.24067	0.010069
cool-temperate	6	0.130661	0.0180271
cool-temperate	6	1.86208	0.0172208
cool-temperate	6	20.1803	0.0121175
cool-temperate	6	1.33842	0.017881
cool-temperate	6	0.0378268	0.14877
cool-temperate	6	5.00807	0.00829451
cool-temperate	6	0.266248	0.0320173
cool-temperate	6	1.53803	0.037261
cool-temperate	6	9.57702	0.031595
cool-temperate	6	0.541024	0.0287175
cool-temperate	6	0.407544	0.0358653
cool-temperate	6	0.044708	0.0673691
cool-temperate	6	12.8433	0.00488685
cool-temperate	6	17.8391	0.00729622
cool-temperate	6	0.32281	0.0218662
cool-temperate	6	0.173983	0.0217361
cool-temperate	6	0.617234	0.0212435
cool-temperate	6	0.637397	0.0450414
cool-temperate	6	0.896636	0.0281435
cool-temperate	6	8.28149	0.0252587
cool-temperate	6	3.51529	0.0196565
cool-temperate	6	0.334134	0.0223637
cool-temperate	6	0.621158	0.0429432
cool-temperate	6	0.610081	0.0467914
cool-temperate	6	1.20497	0.0444819
cool-temperate	6	0.278665	0.0426306
cool-temperate	6	0.572944	0.0506608
cool-temperate	6	4.28446	0.0173739
cool-temperate	6	1.586	0.0366323
cool-temperate	7	0.0778307	0.0183455
cool-temperate	7	5.45195	0.015545
cool-temperate	7	0.0386092	0.0232465
cool-temperate	7	1.46231	0.055862
cool-temperate	7	1.16715	0.0283671
cool-temperate	7	0.305527	0.0315417
cool-temperate	7	1.28662	0.0162658
cool-temperate	7	0.862676	0.00679941
cool-temperate	7	2.2625	0.018271
cool-temperate	7	0.357168	0.0726979
cool-temperate	7	0.686999	0.0360426
cool-temperate	7	0.14483	0.0633085
cool-temperate	7	1.08265	0.0239753
cool-temperate	7	0.900911	0.0143391
cool-temperate	7	3.17008	0.0219571
cool-temperate	7	0.115244	0.0261204
cool-temperate	7	0.584419	0.038888
cool-temperate	7	13.047	0.0216991
cool-temperate	7	0.41236	0.0177197
cool-temperate	7	0.114186	0.0224604
cool-temperate	7	0.41673	0.0265833
cool-temperate	7	1.11925	0.051517
cool-temperate	7	0.464279	0.00973645
cool-temperate	7	3.19614	0.0202325
cool-temperate	7	1.14853	0.0147133
cool-temperate	7	0.0540373	0.0408738
cool-temperate	7	0.243009	0.0157491
cool-temperate	7	2.18274	0.0154319
cool-temperate	7	0.422843	0.0147053
cool-temperate	7	0.42494	0.0312268
cool-temperate	7	0.482426	0.0195423
cool-temperate	7	0.0140385	0.0396233
cool-temperate	7	0.131798	0.0219941
cool-temperate	7	0.731416	0.0267984
cool-temperate	7	16.7194	0.0105699
cool-temperate	7	13.633	0.0467775
cool-temperate	7	2.90935	0.00549468
cool-temperate	7	0.360355	0.0370376
cool-temperate	7	16.8118	0.0132304
cool-temperate	7	0.118535	0.0249093
cool-temperate	7	0.951111	0.0328046
cool-temperate	7	2.37228	0.0120328
cool-temperate	7	24.4091	0.0198135
cool-temperate	7	5.33852	0.0120632
cool-temperate	7	2.10427	0.033681
cool-temperate	7	0.164884	0.059927
cool-temperate	7	0.0241105	0.0621516
cool-temperate	7	0.255544	0.0250096
cool-temperate	7	0.412462	0.0334997
cool-temperate	7	0.124322	0.0320354
cool-temperate	8	0.893169	0.0330998
cool-temperate	8	1.2569	0.0170047
cool-temperate	8	0.0136198	0.0639475
cool-temperate	8	2.20964	0.0099028
cool-temperate	8	0.182235	0.0337691
cool-temperate	8	1.48668	0.0173932
cool-temperate	8	5.62665	0.0192516
cool-temperate	8	0.154585	0.0591863
cool-temperate	8	1.75116	0.0146874
cool-temperate	8	0.00573827	0.0292602
cool-temperate	8	0.07391	0.0450896
cool-temperate	8	0.26599	0.0237184
cool-temperate	8	0.234099	0.0105455
cool-temperate	8	0.331944	0.0153484
cool-temperate	8	0.601393	0.00920853
cool-temperate	8	0.344261	0.0350105
cool-temperate	8	0.790234	0.0297655
cool-temperate	8	0.302059	0.0243026
cool-temperate	8	11.4242	0.0105612
cool-temperate	8	30.8832	0.0144543
cool-temperate	8	3.26054	0.0261336
cool-temperate	8	0.666046	0.0423462
cool-temperate	8	6.76938	0.0234823
cool-temperate	8	0.225879	0.0207721
cool-temperate	8	1.34155	0.0137891
cool-temperate	8	0.974789	0.0760836
cool-temperate	8	0.636923	0.0171263
cool-temperate	8	1.17359	0.0210982
cool-temperate	8	0.307988	0.0507056
cool-temperate	8	1.36485	0.0202748
cool-temperate	8	3.96569	0.0105614
cool-temperate	8	0.434333	0.0178104
cool-temperate	8	8.79943	0.0089163
cool-temperate	8	1.1316	0.0417948
cool-temperate	8	0.519131	0.0517442
cool-temperate	8	16.1692	0.0267319
cool-temperate	8	0.0324703	0.0550698
cool-temperate	8	0.782506	0.0319172
cool-temperate	8	0.126583	0.0223079
cool-temperate	8	0.44788	0.041151
cool-temperate	8	0.460364	0.0443414
cool-temperate	8	0.472393	0.0202683
cool-temperate	8	2.62708	0.0199822
cool-temperate	8	0.384806	0.0161269
cool-temperate	8	0.338099	0.0547664
cool-temperate	8	0.153539	0.0240854
cool-temperate	8	1.82242	0.00885104
cool-temperate	8	0.200451	0.0384664
cool-temperate	8	8.97988	0.0155312
cool-temperate	8	0.0234516	0.0695609
cool-temperate	9	1.04786	0.0245254
cool-temperate	9	0.29057	0.0194228
cool-temperate	9	1.20133	0.0126677
cool-temperate	9	86.3733	0.0119844
cool-temperate	9	1.78197	0.017437
cool-temperate	9	0.0896966	0.0418155
cool-temperate	9	1.84759	0.0165917
cool-temperate	9	5.42665	0.0187314
cool-temperate	9	0.0639623	0.0374107
cool-temperate	9	0.685477	0.0227579
cool-temperate	9	0.102996	0.0170658
cool-temperate	9	0.345855	0.0174649
cool-temperate	9	0.935653	0.0279979
cool-temperate	9	0.090395	0.0249218
cool-temperate	9	6.0796	0.0488033
cool-temperate	9	1.12075	0.0250508
cool-temperate	9	0.137496	0.0265756
cool-temperate	9	0.0715884	0.0213866
cool-temperate	9	6.5353	0.0296409
cool-temperate	9	5.96889	0.0203453
cool-temperate	9	0.365766	0.0276899
cool-temperate	9	0.233404	0.0351452
cool-temperate	9	1.71346	0.0404302
cool-temperate	9	0.097642	0.0560484
cool-temperate	9	0.576086	0.010529
cool-temperate	9	0.0415749	0.0459234
cool-temperate	9	0.21394	0.0247767
cool-temperate	9	1.03218	0.0224438
cool-temperate	9	0.459068	0.0228686
cool-temperate	9	0.315654	0.0146108
cool-temperate	9	0.830959	0.0268612
cool-temperate	9	0.642487	0.0206136
cool-temperate	9	10.5286	0.0184426
cool-temperate	9	1.6038	0.0227055
cool-temperate	9	0.282201	0.0286122
cool-temperate	9	0.00172356	0.0686631
cool-temperate	9	1.52788	0.0257481
cool-temperate	9	0.301736	0.0232484
cool-temperate	9	0.0874913	0.0447048
cool-temperate	9	0.118654	0.102016
cool-temperate	9	0.0112332	0.0884414
cool-temperate	9	0.371406	0.023414
cool-temperate	9	0.075563	0.0403546
cool-temperate	9	1.98254	0.00979014
cool-temperate	9	0.273544	0.0355733
cool-temperate	9	0.139482	0.0299932
cool-temperate	9	1.75552	0.0371063
cool-temperate	9	1.5107	0.0165781
cool-temperate	9	0.30785	0.0114074
cool-temperate	9	1.46545	0.0200412
tropical	0	1.09755	0.0483477
tropical	0	0.92277	0.0283594
tropical	0	0.540097	0.0155463
tropical	0	0.76029	0.0238099
tropical	0	0.113214	0.0221777
tropical	0	0.116609	0.0697579
tropical	0	0.940874	0.0125417
tropical	0	2.2785	0.0213115
tropical	0	0.0843823	0.0372886
tropical	0	0.0240511	0.0663719
tropical	0	3.01691	0.0624202
tropical	0	0.0587147	0.106588
tropical	0	0.101424	0.0472001
tropical	0	5.64082	0.0206141
tropical	0	2.32799	0.0416275
tropical	0	0.359433	0.0437203
tropical	0	0.348459	0.057177
tropical	0	0.694567	0.0209444
tropical	0	1.27697	0.0326269
tropical	0	0.580921	0.0172897
tropical	0	8.58054	0.0486268
tropical	0	0.337859	0.0599859
tropical	0	0.848748	0.0417192
tropical	0	5.39832	0.0121428
tropical	0	0.308488	0.107531
tropical	0	1.30045	0.0163248
tropical	0	1.17927	0.0492517
tropical	0	0.0539338	0.0515645
tropical	0	3.06583	0.00796756
tropical	0	10.0903	0.0201122
tropical	0	1.46822	0.0623885
tropical	0	0.515183	0.0470116
tropical	0	1.3053	0.0698704
tropical	0	8.54664	0.00859995
tropical	0	10.5221	0.0534141
tropical	0	0.246613	0.0199535
tropical	0	0.0348608	0.0714041
tropical	0	15.8722	0.0192651
tropical	0	4.17194	0.0160526
tropical	0	0.290974	0.019619
tropical	0	0.979552	0.0846416
tropical	0	1.03513	0.0245388
tropical	0	2.22463	0.0281765
tropical	0	0.49338	0.0395988
tropical	0	0.327068	0.0366997
tropical	0	1.04889	0.0329528
tropical	0	4.86891	0.0224943
tropical	0	0.32649	0.0482389
tropical	0	0.0747795	0.052035
tropical	0	4.00357	0.0284787
tropical	1	0.62137	0.0384907
tropical	1	0.152674	0.0506378
tropical	1	3.62943	0.0469905
tropical	1	0.171981	0.0570867
tropical	1	0.105317	0.0951815
tropical	1	4.98674	0.0130679
tropical	1	10.9161	0.019152
tropical	1	0.120698	0.073549
tropical	1	0.107878	0.0288001
tropical	1	1.03768	0.103186
tropical	1	0.0240866	0.074693
tropical	1	1.26701	0.0211947
tropical	1	0.227546	0.0641235
tropical	1	0.254753	0.0336444
tropical	1	1.44458	0.0127668
tropical	1	0.331227	0.0557686
tropical	1	6.76856	0.0205073
tropical	1	3.26778	0.0311411
tropical	1	0.670562	0.100099
tropical	1	2.43533	0.0231646
tropical	1	0.03634	0.0454762
tropical	1	0.872677	0.0364462
tropical	1	0.432784	0.0367163
tropical	1	0.0450164	0.0573417
tropical	1	2.10808	0.0280859
tropical	1	0.0417409	0.0616756
tropical	1	1.47337	0.0399017
tropical	1	3.94454	0.0269672
tropical	1	2.1603	0.0480395
tropical	1	8.28651	0.0130629
tropical	1	0.0981089	0.032509
tropical	1	17.4972	0.0122205
tropical	1	4.78723	0.0114504
tropical	1	5.64188	0.0820445
tropical	1	0.103652	0.0711728
tropical	1	0.171075	0.0749786
tropical	1	0.362421	0.08159
tropical	1	0.0899935	0.0333045
tropical	1	0.136337	0.00973443
tropical	1	1.12403	0.0307199
tropical	1	0.0789107	0.0434266
tropical	1	0.199212	0.0774042
tropical	1	0.689999	0.0692205
tropical	1	0.013507	0.0342205
tropical	1	0.119401	0.0496181
tropical	1	0.106265	0.0605024
tropical	1	0.72902	0.177424
tropical	1	0.235937	0.0431266
tropical	1	0.194017	0.0417505
tropical	1	5.07329	0.0132565
tropical	2	0.399078	0.0383354
tropical	2	4.17372	0.0441465
tropical	2	0.937592	0.0570909
tropical	2	0.731194	0.0516076
tropical	2	0.032777	0.0439147
tropical	2	0.552306	0.0323368
tropical	2	2.73348	0.0581605
tropical	2	13.2166	0.0351875
tropical	2	0.19705	0.029282
tropical	2	0.435878	0.11053
tropical	2	1.92446	0.0198715
tropical	2	0.85171	0.0428268
tropical	2	0.902197	0.0465867
tropical	2	0.518939	0.0513975
tropical	2	5.35268	0.014705
tropical	2	0.283379	0.0288966
tropical	2	1.3315	0.033024
tropical	2	3.35573	0.0249362
tropical	2	13.9427	0.0332015
tropical	2	3.11061	0.0279331
tropical	2	2.42892	0.0572745
tropical	2	3.62224	0.0589688
tropical	2	0.247659	0.0200973
tropical	2	2.70591	0.0288744
tropical	2	7.52735	0.0309757
tropical	2	1.81811	0.0198932
tropical	2	0.818481	0.105374
tropical	2	1.90772	0.0517499
tropical	2	1.82868	0.021572
tropical	2	1.43832	0.0362888
tropical	2	1.50329	0.0331369
tropical	2	2.96612	0.0369985
tropical	2	1.74819	0.0371924
tropical	2	0.949699	0.0530975
tropical	2	0.518525	0.0261503
tropical	2	6.70849	0.0554675
tropical	2	0.132039	0.0376166
tropical	2	0.402659	0.0438856
tropical	2	7.59345	0.0224419
tropical	2	0.740512	0.0402521
tropical	2	1.40532	0.0237705
tropical	2	0.116949	0.0272364
tropical	2	0.705651	0.0319389
tropical	2	0.68359	0.0510593
tropical	2	0.12693	0.0350227
tropical	2	1.27721	0.0776309
tropical	2	0.0348105	0.048959
tropical	2	0.418333	0.0654047
tropical	2	4.25013	0.035763
tropical	2	0.852841	0.0387472
tropical	3	4.76941	0.0193332
tropical	3	1.55606	0.0300756
tropical	3	0.332383	0.0345828
tropical	3	3.14458	0.0282411
tropical	3	0.0584392	0.0484264
tropical	3	0.115145	0.070832
tropical	3	0.332049	0.104161
tropical	3	1.39025	0.0350367
tropical	3	15.957	0.0200898
tropical	3	1.4119	0.0317662
tropical	3	0.238733	0.0431993
tropical	3	0.18529	0.0839991
tropical	3	0.155128	0.0252796
tropical	3	2.20965	0.0452896
tropical	3	5.00081	0.0323382
tropical	3	3.5595	0.0318617
tropical	3	0.505907	0.0327618
tropical	3	0.0826602	0.0624771
tropical	3	1.37687	0.0286019
tropical	3	7.2781	0.0248059
tropical	3	0.724445	0.0745077
tropical	3	17.7412	0.018796
tropical	3	0.143419	0.0286385
tropical	3	3.76071	0.0164193
tropical	3	0.294838	0.0607076
tropical	3	0.288338	0.0566509
tropical	3	0.17507	0.0213781
tropical	3	16.296	0.0314368
tropical	3	17.2065	0.0294096
tropical	3	0.220127	0.0584541
tropical	3	0.329759	0.0642809
tropical	3	0.156965	0.0458264
tropical	3	1.15329	0.0361707
tropical	3	0.456639	0.0472457
tropical	3	0.0633003	0.057576
tropical	3	0.81545	0.0323114
tropical	3	0.944485	0.0511013
tropical	3	1.58623	0.0445691
tropical	3	3.0796	0.016057
tropical	3	5.24022	0.0458453
tropical	3	1.0694	0.0735279
tropical	3	0.990808	0.0244841
tropical	3	1.52452	0.0229824
tropical	3	0.0343789	0.110819
tropical	3	8.16385	0.0350903
tropical	3	0.225548	0.035369
tropical	3	1.9783	0.0403468
tropical	3	0.0133807	0.0691521
tropical	3	0.0259274	0.0513265
tropical	3	122.538	0.0160128
tropical	4	0.360592	0.0342113
tropical	4	1.88707	0.0234157
tropical	4	1.66561	0.019045
tropical	4	0.186838	0.0289655
tropical	4	0.0129002	0.0295806
tropical	4	0.0749082	0.0895496
tropical	4	0.414448	0.0374227
tropical	4	0.087646	0.0458365
tropical	4	8.8076	0.0191999
tropical	4	6.58485	0.0485696
tropical	4	0.164992	0.0466309
tropical	4	0.584274	0.0501677
tropical	4	1.34435	0.023334
tropical	4	0.540728	0.0704692
tropical	4	0.557723	0.029283
tropical	4	0.711926	0.0297586
tropical	4	0.450419	0.0685275
tropical	4	0.151665	0.0304436
tropical	4	2.37631	0.0301883
tropical	4	0.472419	0.0313063
tropical	4	0.104123	0.0630791
tropical	4	0.0212809	0.0272243
tropical	4	2.89961	0.0374913
tropical	4	6.155	0.0456818
tropical	4	0.162896	0.0289735
tropical	4	0.032811	0.170589
tropical	4	0.810748	0.0488602
tropical	4	0.565362	0.0727925
tropical	4	1.79189	0.0283466
tropical	4	0.350551	0.0550921
tropical	4	1.74865	0.0202716
tropical	4	0.361133	0.0426216
tropical	4	0.381312	0.0669065
tropical	4	2.05702	0.0423425
tropical	4	1.23293	0.0200518
tropical	4	1.57208	0.0865593
tropical	4	0.764175	0.026468
tropical	4	24.9868	0.0371523
tropical	4	0.125065	0.0360964
tropical	4	2.60123	0.0283029
tropical	4	13.6228	0.0154127
tropical	4	6.77491	0.0239688
tropical	4	17.2224	0.042738
tropical	4	0.118412	0.0347326
tropical	4	0.851827	0.0194623
tropical	4	18.0915	0.0330945
tropical	4	0.377987	0.0501584
tropical	4	0.0654533	0.0493935
tropical	4	3.30477	0.150065
tropical	4	3.43132	0.0438295
tropical	5	0.146252	0.031234
tropical	5	0.0655706	0.0514245
tropical	5	6.52345	0.0346119
tropical	5	14.1199	0.0302682
tropical	5	1.25352	0.0684475
tropical	5	4.06109	0.048942
tropical	5	0.244415	0.0680411
tropical	5	0.297291	0.0539743
tropical	5	1.0369	0.0297356
tropical	5	0.702739	0.0571039
tropical	5	4.12225	0.0319754
tropical	5	2.76452	0.033455
tropical	5	0.46805	0.0264585
tropical	5	1.18226	0.0512504
tropical	5	0.0614383	0.0465121
tropical	5	18.7397	0.0412667
tropical	5	0.000572329	0.100618
tropical	5	0.28528	0.0279836
tropical	5	0.0489643	0.097428
tropical	5	4.24782	0.00986731
tropical	5	0.0426569	0.0433067
tropical	5	1.83473	0.0171207
tropical	5	1.34134	0.018533
tropical	5	3.88231	0.0399111
tropical	5	0.236548	0.0228308
tropical	5	0.359106	0.0349712
tropical	5	1.16002	0.0318598
tropical	5	0.374248	0.0853623
tropical	5	3.53331	0.0375129
tropical	5	0.113758	0.0548991
tropical	5	0.0767922	0.0327322
tropical	5	4.43923	0.0283314
tropical	5	8.12092	0.0177511
tropical	5	0.970242	0.0299429
tropical	5	1.23736	0.0349531
tropical	5	0.900226	0.0893763
tropical	5	0.245107	0.023446
tropical	5	0.157946	0.0415694
tropical	5	0.145024	0.0931724
tropical	5	0.43543	0.0264113
tropical	5	0.199252	0.024358
tropical	5	1.88291	0.0170456
tropical	5	0.881709	0.0864074
tropical	5	3.39596	0.0326017
tropical	5	0.305497	0.0689043
tropical	5	0.770678	0.0193488
tropical	5	0.35911	0.0662793
tropical	5	1.52608	0.0386316
tropical	5	2.74885	0.0311258
tropical	5	1.03441	0.0321488
tropical	6	0.745949	0.061516
tropical	6	0.0612237	0.0682835
tropical	6	4.0233	0.0416183
tropical	6	0.194556	0.167185
tropical	6	0.253065	0.0894665
tropical	6	1.55506	0.0344811
tropical	6	11.2541	0.0176657
tropical	6	0.185358	0.0449381
tropical	6	2.47681	0.0270699
tropical	6	0.489484	0.0715604
tropical	6	1.95558	0.0324703
tropical	6	0.301649	0.0512906
tropical	6	0.967787	0.0550352
tropical	6	0.903032	0.0264938
tropical	6	2.90565	0.0210944
tropical	6	4.87848	0.0258032
tropical	6	0.00532784	0.0385665
tropical	6	0.138827	0.0225213
tropical	6	0.816416	0.0311273
tropical	6	2.94106	0.0251899
tropical	6	1.45562	0.0297485
tropical	6	4.00315	0.00917574
tropical	6	0.890705	0.00846878
tropical	6	5.59584	0.0190495
tropical	6	0.614725	0.0310184
tropical	6	3.1634	0.0352584
tropical	6	2.0979	0.0173013
tropical	6	0.217094	0.192694
tropical	6	0.0250293	0.0840072
tropical	6	0.0261158	0.0573999
tropical	6	0.108833	0.0594112
tropical	6	2.17527	0.0422629
tropical	6	0.0394368	0.0381276
tropical	6	0.0606645	0.0206065
tropical	6	0.0804147	0.0490103
tropical	6	0.504192	0.0552403
tropical	6	8.20332	0.0204508
tropical	6	1.695	0.0315105
tropical	6	2.91298	0.071784
tropical	6	3.45627	0.0211799
tropical	6	0.0204099	0.0886447
tropical	6	0.196975	0.024388
tropical	6	0.969142	0.0274407
tropical	6	3.32471	0.0116768
tropical	6	0.698047	0.0237773
tropical	6	1.20902	0.0353867
tropical	6	0.51509	0.0308676
tropical	6	0.950335	0.0568159
tropical	6	3.5204	0.0129583
tropical	6	1.44362	0.0390862
tropical	7	0.638078	0.025922
tropical	7	0.179156	0.0623411
tropical	7	0.186589	0.0435167
tropical	7	0.884745	0.044051
tropical	7	2.90885	0.0248467
tropical	7	8.69382	0.0209503
tropical	7	2.18359	0.0415138
tropical	7	1.40742	0.0400162
tropical	7	0.0447671	0.0384015
tropical	7	0.308215	0.0303516
tropical	7	0.564059	0.0332682
tropical	7	3.16088	0.0166185
tropical	7	7.61044	0.0267099
tropical	7	13.84	0.0116375
tropical	7	2.87155	0.0255751
tropical	7	15.2983	0.0202091
tropical	7	0.0138853	0.0441708
tropical	7	0.0435273	0.113864
tropical	7	0.00919378	0.0396293
tropical	7	3.51291	0.0384161
tropical	7	2.53655	0.0407652
tropical	7	3.15789	0.0416296
tropical	7	0.117942	0.0744612
tropical	7	2.90368	0.0823667
tropical	7	1.11654	0.0356549
tropical	7	3.04621	0.0357595
tropical	7	0.922781	0.0228918
tropical	7	0.32409	0.0369374
tropical	7	81.5704	0.0206922
tropical	7	2.24091	0.0354216
tropical	7	0.181236	0.0323308
tropical	7	1.5656	0.0120589
tropical	7	1.86859	0.0460998
tropical	7	0.605163	0.0432592
tropical	7	2.03123	0.0272512
tropical	7	1.57013	0.0359682
tropical	7	1.13415	0.0330672
tropical	7	0.666338	0.0524113
tropical	7	1.56546	0.0415866
tropical	7	6.6625	0.01187
tropical	7	0.681894	0.023986
tropical	7	64.7802	0.00758612
tropical	7	11.2879	0.0360817
tropical	7	2.44433	0.0594921
tropical	7	1.68046	0.00932714
tropical	7	0.0393649	0.0798572
tropical	7	0.0214641	0.0683362
tropical	7	0.183154	0.0264603
tropical	7	0.117007	0.0618633
tropical	7	0.0998107	0.127615
tropical	8	9.65081	0.0308562
tropical	8	0.342514	0.018671
tropical	8	0.0588104	0.0635783
tropical	8	7.12861	0.0199203
tropical	8	0.320426	0.0552268
tropical	8	0.0910401	0.0586862
tropical	8	2.81356	0.0272954
tropical	8	0.366467	0.11769
tropical	8	1.78756	0.0402336
tropical	8	0.96277	0.0346307
tropical	8	1.659	0.0254099
tropical	8	23.5179	0.0324042
tropical	8	0.0277404	0.032085
tropical	8	1.26776	0.027641
tropical	8	0.638771	0.0396416
tropical	8	1.37501	0.0483589
tropical	8	0.357613	0.0341341
tropical	8	0.187687	0.110537
tropical	8	0.105345	0.0349165
tropical	8	4.32611	0.0455136
tropical	8	0.282917	0.0548268
tropical	8	1.56207	0.0194306
tropical	8	2.3037	0.0594203
tropical	8	3.56431	0.0360228
tropical	8	0.295627	0.024207
tropical	8	0.0741356	0.0612508
tropical	8	0.0239438	0.0883831
tropical	8	0.234153	0.0665059
tropical	8	1.01536	0.0414305
tropical	8	29.4601	0.00810278
tropical	8	0.258819	0.0585219
tropical	8	1.01696	0.0378446
tropical	8	2.49942	0.0225341
tropical	8	1.53529	0.0278548
tropical	8	1.5583	0.0257855
tropical	8	3.91542	0.0267289
tropical	8	7.43944	0.0406312
tropical	8	0.308083	0.0678414
tropical	8	0.00512474	0.0523378
tropical	8	3.98637	0.016516
tropical	8	2.27932	0.0841979
tropical	8	2.72673	0.0570118
tropical	8	0.246517	0.0236793
tropical	8	4.12672	0.024175
tropical	8	2.38219	0.0345158
tropical	8	2.34816	0.0319851
tropical	8	0.15312	0.0505501
tropical	8	0.205141	0.0251132
tropical	8	1.2078	0.0637789
tropical	8	2.64925	0.0351872
tropical	9	20.3276	0.0240831
tropical	9	1.47954	0.0240925
tropical	9	0.301024	0.0230632
tropical	9	9.48239	0.0534041
tropical	9	0.492473	0.0307927
tropical	9	0.602288	0.0351076
tropical	9	0.0586591	0.0670744
tropical	9	3.4733	0.0352933
tropical	9	1.97005	0.0228391
tropical	9	3.11136	0.110607
tropical	9	1.13466	0.112647
tropical	9	1.02256	0.0202845
tropical	9	3.76607	0.0210575
tropical	9	0.891359	0.0248995
tropical	9	0.408584	0.0352139
tropical	9	0.0819709	0.0207185
tropical	9	0.17865	0.105238
tropical	9	0.0149803	0.119332
tropical	9	0.291469	0.0377252
tropical	9	0.0966929	0.107741
tropical	9	0.421107	0.02065
tropical	9	1.82665	0.104941
tropical	9	0.190528	0.0508462
tropical	9	0.674975	0.0222162
tropical	9	0.963533	0.0881697
tropical	9	0.493337	0.0478537
tropical	9	0.269373	0.0467599
tropical	9	0.240032	0.0243076
tropical	9	1.43175	0.0464366
tropical	9	0.359245	0.0357116
tropical	9	0.0143404	0.048575
tropical	9	1.89206	0.01611
tropical	9	1.13479	0.0589495
tropical	9	0.0101608	0.069207
tropical	9	1.1578	0.0628882
tropical	9	5.54344	0.0283163
tropical	9	0.621785	0.0714794
tropical	9	0.0210325	0.0518828
tropical	9	0.331711	0.0240089
tropical	9	5.56666	0.0409912
tropical	9	0.692579	0.064589
tropical	9	5.07923	0.0186122
tropical	9	0.050716	0.0598081
tropical	9	3.51531	0.028723
tropical	9	0.575215	0.0485055
tropical	9	0.09646	0.0213686
tropical	9	5.46437	0.0177168
tropical	9	0.16454	0.0396005
tropical	9	0.253521	0.0662037
tropical	9	0.165479	0.10275

## Sheet: Fig1b
# Figure 1b
zone	plot_id	B	P
cool-temperate	0	81.4747	1.71183
cool-temperate	1	193.322	4.30102
cool-temperate	2	137.358	2.1924
cool-temperate	3	194.961	2.79846
cool-temperate	4	327.195	4.3135
cool-temperate	5	114.083	2.10947
cool-temperate	6	177.2	2.70518
cool-temperate	7	131.272	2.79662
cool-temperate	8	123.424	2.28878
cool-temperate	9	149.065	2.59865
tropical	0	110.805	3.28572
tropical	1	95.3941	2.67671
tropical	2	112.462	4.17291
tropical	3	256.9	5.87889
tropical	4	140.023	5.1807
tropical	5	103.083	3.54012
tropical	6	87.2265	2.42796
tropical	7	261.483	5.44938
tropical	8	136.65	3.96525
tropical	9	88.4074	3.35061

## Sheet: Fig1c
# Figure 1c
zone	plot_id	B	p
cool-temperate	0	0.464666	0.043295
cool-temperate	0	0.18168	0.0790468
cool-temperate	0	3.11916	0.0112518
cool-temperate	0	8.08436	0.0107581
cool-temperate	0	2.37214	0.0193295
cool-temperate	0	68.3503	0.0110778
cool-temperate	0	5.62989	0.024269
cool-temperate	0	3.99525	0.0212774
cool-temperate	0	0.313885	0.0489813
cool-temperate	0	1.85789	0.0169924
cool-temperate	0	0.0731042	0.012606
cool-temperate	0	14.6437	0.0131938
cool-temperate	0	0.0904728	0.0930019
cool-temperate	0	0.190026	0.0424011
cool-temperate	0	1.0868	0.0288888
cool-temperate	0	3.22882	0.0803086
cool-temperate	0	0.0902698	0.020376
cool-temperate	0	0.161758	0.018828
cool-temperate	0	4.1296	0.0237833
cool-temperate	0	0.535293	0.0585601
cool-temperate	0	1.0362	0.046281
cool-temperate	0	0.439482	0.0335171
cool-temperate	0	1.03499	0.0209496
cool-temperate	0	28.7715	0.0261042
cool-temperate	0	0.103875	0.0647127
cool-temperate	1	20.8594	0.0122712
cool-temperate	1	0.915388	0.0752242
cool-temperate	1	0.373099	0.0560842
cool-temperate	1	1.90811	0.00969929
cool-temperate	1	3.32235	0.023362
cool-temperate	1	7.38403	0.0341363
cool-temperate	1	0.882392	0.0208041
cool-temperate	1	1.31123	0.0477762
cool-temperate	1	0.133011	0.019988
cool-temperate	1	0.200628	0.0199754
cool-temperate	1	0.0252961	0.0243892
cool-temperate	1	0.384894	0.0342796
cool-temperate	1	2.00742	0.0431615
cool-temperate	1	9.47088	0.0821281
cool-temperate	1	1.06185	0.0133999
cool-temperate	1	0.360594	0.0533898
cool-temperate	1	0.0962979	0.0889411
cool-temperate	1	0.711009	0.0821883
cool-temperate	1	0.0923303	0.0154387
cool-temperate	1	11.2947	0.00917725
cool-temperate	1	10.2136	0.0255668
cool-temperate	1	0.0491567	0.151429
cool-temperate	1	13.2679	0.00646211
cool-temperate	1	1.32777	0.0535499
cool-temperate	1	4.15134	0.0183407
cool-temperate	2	1.09176	0.0669676
cool-temperate	2	13.7063	0.0219239
cool-temperate	2	0.93865	0.0137824
cool-temperate	2	0.292073	0.0877007
cool-temperate	2	0.645934	0.030013
cool-temperate	2	1.77822	0.027231
cool-temperate	2	0.12924	0.0347031
cool-temperate	2	0.435495	0.0339958
cool-temperate	2	14.5757	0.010035
cool-temperate	2	3.55066	0.0475723
cool-temperate	2	0.143973	0.0416988
cool-temperate	2	0.224276	0.0549124
cool-temperate	2	0.726224	0.0190946
cool-temperate	2	1.47011	0.0361242
cool-temperate	2	0.135075	0.0189953
cool-temperate	2	0.428503	0.0466075
cool-temperate	2	0.829477	0.102852
cool-temperate	2	9.58055	0.0148178
cool-temperate	2	2.08342	0.0642375
cool-temperate	2	1.08311	0.0710385
cool-temperate	2	0.242675	0.0391617
cool-temperate	2	6.97303	0.0671976
cool-temperate	2	0.956437	0.0226234
cool-temperate	2	21.5723	0.0129929
cool-temperate	2	1.61464	0.0284592
cool-temperate	3	0.450116	0.0376065
cool-temperate	3	11.4984	0.0292065
cool-temperate	3	5.94149	0.00927489
cool-temperate	3	0.0890856	0.0198013
cool-temperate	3	1.12656	0.0353442
cool-temperate	3	1.70283	0.0308599
cool-temperate	3	2.14815	0.0224155
cool-temperate	3	2.55127	0.0146087
cool-temperate	3	0.0478426	0.0580108
cool-temperate	3	6.89218	0.0411927
cool-temperate	3	1.56488	0.0579963
cool-temperate	3	0.67264	0.00833753
cool-temperate	3	1.73348	0.0744495
cool-temperate	3	0.365527	0.0276967
cool-temperate	3	2.83011	0.0272242
cool-temperate	3	0.0997346	0.047555
cool-temperate	3	8.43904	0.0212185
cool-temperate	3	31.2018	0.00534821
cool-temperate	3	1.05937	0.0681501
cool-temperate	3	135.758	0.0124448
cool-temperate	3	1.44448	0.0230473
cool-temperate	3	0.446147	0.0316536
cool-temperate	3	0.145144	0.0208495
cool-temperate	3	2.47857	0.0392641
cool-temperate	3	2.70359	0.00874046
cool-temperate	4	1.45621	0.0129044
cool-temperate	4	9.24019	0.0237394
cool-temperate	4	0.791511	0.0103571
cool-temperate	4	0.420522	0.026573
cool-temperate	4	0.271845	0.0304909
cool-temperate	4	0.175005	0.033618
cool-temperate	4	20.612	0.023897
cool-temperate	4	0.0783972	0.0568307
cool-temperate	4	0.585154	0.046732
cool-temperate	4	1.98316	0.0466572
cool-temperate	4	120.208	0.0157333
cool-temperate	4	7.36747	0.0203895
cool-temperate	4	0.00455604	0.0433941
cool-temperate	4	0.672889	0.0368926
cool-temperate	4	3.25873	0.0240106
cool-temperate	4	0.0850661	0.0362072
cool-temperate	4	0.0281547	0.147375
cool-temperate	4	3.68	0.0200891
cool-temperate	4	2.76607	0.0279784
cool-temperate	4	52.2048	0.0158054
cool-temperate	4	2.01375	0.0536341
cool-temperate	4	0.165965	0.0328493
cool-temperate	4	0.449908	0.027322
cool-temperate	4	31.6531	0.0181171
cool-temperate	4	0.00324737	0.0308349
cool-temperate	5	2.91453	0.0415207
cool-temperate	5	0.0273259	0.0986521
cool-temperate	5	1.41263	0.0109193
cool-temperate	5	0.232001	0.0259737
cool-temperate	5	1.16528	0.0205124
cool-temperate	5	0.0549531	0.0661745
cool-temperate	5	0.311342	0.0515807
cool-temperate	5	0.0999276	0.0288829
cool-temperate	5	0.193988	0.0297192
cool-temperate	5	0.263056	0.0339569
cool-temperate	5	2.32098	0.00815455
cool-temperate	5	38.4314	0.0244643
cool-temperate	5	1.37337	0.0390375
cool-temperate	5	0.432591	0.0179725
cool-temperate	5	0.0307501	0.0233893
cool-temperate	5	3.51372	0.0221359
cool-temperate	5	0.225515	0.0462701
cool-temperate	5	0.144253	0.0142515
cool-temperate	5	5.91867	0.00659727
cool-temperate	5	0.155806	0.0826777
cool-temperate	5	0.880463	0.0168465
cool-temperate	5	2.0232	0.01501
cool-temperate	5	0.940317	0.0458789
cool-temperate	5	0.183514	0.04659
cool-temperate	5	15.083	0.0190524
cool-temperate	6	1.36055	0.0378226
cool-temperate	6	0.148043	0.0331236
cool-temperate	6	0.204898	0.0374517
cool-temperate	6	4.77727	0.0105831
cool-temperate	6	0.216832	0.0641155
cool-temperate	6	7.22604	0.0201311
cool-temperate	6	6.45877	0.0127981
cool-temperate	6	0.161207	0.0241856
cool-temperate	6	1.42847	0.00793863
cool-temperate	6	0.479438	0.0221521
cool-temperate	6	0.0460281	0.0333552
cool-temperate	6	0.624309	0.0262152
cool-temperate	6	0.0233613	0.0370485
cool-temperate	6	0.24738	0.0398599
cool-temperate	6	11.632	0.0100031
cool-temperate	6	0.270026	0.0330446
cool-temperate	6	0.188186	0.107385
cool-temperate	6	1.08551	0.063069
cool-temperate	6	11.3896	0.0299735
cool-temperate	6	2.18304	0.0206805
cool-temperate	6	3.55623	0.0234386
cool-temperate	6	16.065	0.007649
cool-temperate	6	5.00951	0.013246
cool-temperate	6	5.82759	0.0395725
cool-temperate	6	1.55706	0.0149488
cool-temperate	7	4.71449	0.0213682
cool-temperate	7	0.977463	0.0444485
cool-temperate	7	3.11518	0.0471174
cool-temperate	7	253.724	0.0138568
cool-temperate	7	0.0855395	0.0596349
cool-temperate	7	0.246042	0.0421001
cool-temperate	7	3.35721	0.0185414
cool-temperate	7	0.0796508	0.0562379
cool-temperate	7	0.261712	0.0593424
cool-temperate	7	0.0204625	0.0750372
cool-temperate	7	0.605384	0.0275626
cool-temperate	7	0.751929	0.0260901
cool-temperate	7	1.39573	0.0343444
cool-temperate	7	0.0233653	0.0679777
cool-temperate	7	27.7201	0.0111157
cool-temperate	7	11.3977	0.0206406
cool-temperate	7	11.969	0.0069775
cool-temperate	7	2.33323	0.010774
cool-temperate	7	0.117152	0.0482379
cool-temperate	7	2.96219	0.0225453
cool-temperate	7	37.0171	0.0125351
cool-temperate	7	0.29859	0.0181425
cool-temperate	7	8.652	0.0582727
cool-temperate	7	2.67171	0.0539004
cool-temperate	7	0.0354459	0.0239044
cool-temperate	8	2.11858	0.0294719
cool-temperate	8	1.63465	0.0157704
cool-temperate	8	0.219932	0.0223042
cool-temperate	8	0.213625	0.036083
cool-temperate	8	3.95347	0.0317306
cool-temperate	8	1.84063	0.029308
cool-temperate	8	6.5792	0.0126399
cool-temperate	8	0.516534	0.0291624
cool-temperate	8	0.0631347	0.0439565
cool-temperate	8	1.50215	0.0550296
cool-temperate	8	0.316929	0.0934504
cool-temperate	8	0.205436	0.0831233
cool-temperate	8	32.421	0.0243759
cool-temperate	8	1.61585	0.033361
cool-temperate	8	0.160412	0.0191225
cool-temperate	8	2.62027	0.0303987
cool-temperate	8	26.1188	0.00804577
cool-temperate	8	0.778008	0.058137
cool-temperate	8	6.78792	0.0329144
cool-temperate	8	0.0955312	0.0282432
cool-temperate	8	1.94985	0.0386723
cool-temperate	8	0.327648	0.0195661
cool-temperate	8	0.336404	0.038289
cool-temperate	8	0.148383	0.06897
cool-temperate	8	0.328972	0.0291578
cool-temperate	9	33.2496	0.0228512
cool-temperate	9	0.979691	0.0425404
cool-temperate	9	7.93037	0.0269167
cool-temperate	9	0.150009	0.0941077
cool-temperate	9	0.0225886	0.078735
cool-temperate	9	6.84454	0.0117123
cool-temperate	9	4.18458	0.020213
cool-temperate	9	10.2989	0.0321435
cool-temperate	9	0.3067	0.0296801
cool-temperate	9	1.70044	0.0381786
cool-temperate	9	0.625948	0.0130756
cool-temperate	9	0.679491	0.0380969
cool-temperate	9	1.43081	0.0364646
cool-temperate	9	0.183395	0.0369143
cool-temperate	9	0.296659	0.0583086
cool-temperate	9	0.0203342	0.0540933
cool-temperate	9	2.1912	0.0818815
cool-temperate	9	0.880744	0.0445622
cool-temperate	9	0.20543	0.0112339
cool-temperate	9	4.74669	0.0164352
cool-temperate	9	24.8162	0.0085924
cool-temperate	9	0.0175704	0.125419
cool-temperate	9	0.513977	0.0192414
cool-temperate	9	1.2749	0.0290378
cool-temperate	9	1.1324	0.0178908
tropical	0	0.046595	0.0773117
tropical	0	10.6103	0.0108331
tropical	0	0.842504	0.0162882
tropical	0	0.191413	0.0478301
tropical	0	1.51021	0.0234683
tropical	0	0.155988	0.0311372
tropical	0	0.359314	0.0344061
tropical	0	0.0343971	0.0902506
tropical	0	0.351911	0.0109158
tropical	0	0.483754	0.0705536
tropical	0	0.0942641	0.0337965
tropical	0	0.585478	0.118476
tropical	0	0.0541918	0.0444881
tropical	0	0.194967	0.0175353
tropical	0	0.249215	0.0237204
tropical	0	2.24652	0.0200391
tropical	0	0.312652	0.0289044
tropical	0	0.0351494	0.0458724
tropical	0	0.0500463	0.0781252
tropical	0	0.0587838	0.0122764
tropical	0	0.144713	0.0347656
tropical	0	0.206457	0.0245663
tropical	0	5.95961	0.0685791
tropical	0	0.0384022	0.0787333
tropical	0	0.415334	0.0226659
tropical	0	0.121575	0.0449498
tropical	0	0.107204	0.0508726
tropical	0	0.432668	0.0270015
tropical	0	0.734776	0.0894703
tropical	0	2.29705	0.00753583
tropical	0	0.0655624	0.0728346
tropical	0	1.10921	0.0285564
tropical	0	0.138483	0.0147199
tropical	0	2.07327	0.025495
tropical	0	0.08207	0.0657979
tropical	0	0.084296	0.0570922
tropical	0	0.0165577	0.0978116
tropical	0	0.0219285	0.0806676
tropical	0	1.05294	0.0510666
tropical	0	0.459349	0.0326774
tropical	0	2.16738	0.0174307
tropical	0	0.066175	0.087333
tropical	0	0.0630065	0.0566447
tropical	0	2.01563	0.0607039
tropical	0	1.68698	0.0274216
tropical	0	0.283793	0.0280793
tropical	0	0.287035	0.0576587
tropical	0	0.472901	0.0770469
tropical	0	0.0533071	0.0610286
tropical	0	0.142193	0.0621054
tropical	0	1.17852	0.0601071
tropical	0	0.0209228	0.150989
tropical	0	0.927105	0.0441939
tropical	0	1.11352	0.0280029
tropical	0	7.05068	0.0158841
tropical	0	0.374419	0.0173275
tropical	0	2.36006	0.0970482
tropical	0	0.245716	0.0534755
tropical	0	5.24797	0.0213179
tropical	0	0.754792	0.0355594
tropical	0	0.181884	0.0572269
tropical	0	0.203272	0.0288985
tropical	0	0.106076	0.0734422
tropical	0	1.8459	0.0223647
tropical	0	2.39442	0.0253127
tropical	0	0.176964	0.0916636
tropical	0	0.070116	0.0309495
tropical	0	1.31984	0.0601703
tropical	0	0.0354628	0.0387582
tropical	0	1.28223	0.0341072
tropical	0	0.499587	0.0433934
tropical	0	0.568045	0.0350239
tropical	0	0.0696542	0.0243471
tropical	0	2.14043	0.0238073
tropical	0	0.0870336	0.0618659
tropical	0	0.109465	0.0307229
tropical	0	0.839507	0.0523431
tropical	0	0.270873	0.021683
tropical	0	0.131994	0.029171
tropical	0	0.55993	0.05314
tropical	0	0.0524844	0.0322848
tropical	0	0.302723	0.037502
tropical	0	0.91729	0.0373729
tropical	0	0.0437584	0.0491724
tropical	0	0.185608	0.0501463
tropical	0	1.36793	0.0417929
tropical	0	0.175879	0.01713
tropical	0	0.0930607	0.0475398
tropical	0	0.528571	0.026253
tropical	0	0.676107	0.0517812
tropical	0	1.57725	0.0158626
tropical	0	1.50042	0.0585498
tropical	0	0.465288	0.0306784
tropical	0	0.296447	0.0180212
tropical	0	8.17885	0.00829084
tropical	0	0.352281	0.0146128
tropical	0	0.487204	0.0167262
tropical	0	0.0260643	0.0344281
tropical	0	1.64729	0.0125344
tropical	0	0.194331	0.0383089
tropical	0	0.209485	0.0365821
tropical	0	0.569344	0.0677263
tropical	0	0.0884005	0.0426291
tropical	0	0.240085	0.0114538
tropical	0	0.302575	0.0401173
tropical	0	1.19113	0.0295322
tropical	0	0.89063	0.0144192
tropical	0	0.907487	0.0231968
tropical	0	0.089289	0.0208557
tropical	0	5.34393	0.0335933
tropical	0	0.228465	0.0205284
tropical	0	0.238374	0.0462655
tropical	0	0.328786	0.0508038
tropical	0	2.04236	0.0469142
tropical	0	0.270637	0.0527113
tropical	0	0.192665	0.0585572
tropical	0	0.0855459	0.0564604
tropical	0	1.06533	0.0326113
tropical	0	0.142931	0.0380478
tropical	0	2.66833	0.0171556
tropical	0	0.0604877	0.0351404
tropical	0	2.88906	0.0360979
tropical	0	1.62198	0.0103823
tropical	0	0.477755	0.0505886
tropical	0	0.186163	0.0868693
tropical	1	1.11572	0.0269989
tropical	1	3.44764	0.0255284
tropical	1	20.564	0.0104446
tropical	1	0.0472645	0.0292522
tropical	1	1.34548	0.0128581
tropical	1	0.935493	0.0707935
tropical	1	3.53507	0.0369196
tropical	1	0.0823793	0.0556481
tropical	1	0.275068	0.0207948
tropical	1	1.22299	0.0183421
tropical	1	0.656765	0.0160835
tropical	1	3.39719	0.0500171
tropical	1	2.521	0.022315
tropical	1	0.0222728	0.118003
tropical	1	0.24861	0.0406671
tropical	1	1.27611	0.0153917
tropical	1	1.16274	0.0271892
tropical	1	1.79542	0.0135359
tropical	1	1.61164	0.0502032
tropical	1	13.0545	0.01621
tropical	1	0.856193	0.0390435
tropical	1	0.442411	0.0372813
tropical	1	0.117694	0.0422503
tropical	1	10.4041	0.0141894
tropical	1	0.954668	0.042913
tropical	1	0.04312	0.0498372
tropical	1	0.212688	0.0508687
tropical	1	0.32915	0.0321222
tropical	1	0.0968463	0.0144353
tropical	1	2.55157	0.031895
tropical	1	2.86067	0.0258036
tropical	1	0.972384	0.0272786
tropical	1	0.537148	0.0400663
tropical	1	0.182006	0.0416762
tropical	1	0.853599	0.0218023
tropical	1	0.254723	0.0286808
tropical	1	0.278226	0.0323638
tropical	1	2.01802	0.0282446
tropical	1	1.09972	0.0479766
tropical	1	0.565048	0.0339846
tropical	1	0.171563	0.06569
tropical	1	2.15887	0.0543271
tropical	1	0.163925	0.0604783
tropical	1	1.28252	0.029222
tropical	1	0.847773	0.0345368
tropical	1	0.0255139	0.172732
tropical	1	0.0953342	0.0624404
tropical	1	4.0456	0.0899137
tropical	1	0.0723361	0.0883854
tropical	1	1.82634	0.0171113
tropical	1	1.12044	0.0700115
tropical	1	0.0279386	0.0595098
tropical	1	0.884431	0.0569283
tropical	1	0.556294	0.0465096
tropical	1	0.040556	0.0224203
tropical	1	63.3888	0.0216181
tropical	1	0.960894	0.0195125
tropical	1	0.36848	0.0262327
tropical	1	0.0927015	0.0316064
tropical	1	0.409598	0.0437454
tropical	1	0.169128	0.0273845
tropical	1	0.718235	0.0168454
tropical	1	0.195418	0.0711477
tropical	1	0.0218014	0.0383372
tropical	1	0.0313356	0.109998
tropical	1	1.77237	0.0294092
tropical	1	0.163707	0.0409715
tropical	1	37.3414	0.0151311
tropical	1	0.099443	0.0344878
tropical	1	0.559803	0.0571466
tropical	1	1.16496	0.0369445
tropical	1	0.994557	0.0110825
tropical	1	0.186732	0.0468202
tropical	1	1.88444	0.0181274
tropical	1	0.641656	0.0510419
tropical	1	0.100407	0.080387
tropical	1	0.449539	0.0398599
tropical	1	1.50707	0.0310353
tropical	1	0.0278944	0.0520789
tropical	1	0.0131995	0.0332612
tropical	1	1.46219	0.0175385
tropical	1	0.145724	0.0381931
tropical	1	0.0793117	0.0686265
tropical	1	0.424265	0.0273443
tropical	1	6.42188	0.0384788
tropical	1	1.80551	0.0520554
tropical	1	0.0950739	0.0397176
tropical	1	8.53477	0.0126185
tropical	1	0.56203	0.0128668
tropical	1	0.0716732	0.0817094
tropical	1	0.197025	0.0798531
tropical	1	0.112085	0.0447223
tropical	1	0.187439	0.0173759
tropical	1	2.19306	0.0225126
tropical	1	0.626958	0.0222824
tropical	1	2.33211	0.030288
tropical	1	0.0828012	0.0722948
tropical	1	16.2365	0.0294245
tropical	1	0.139302	0.0448527
tropical	1	13.9001	0.0115806
tropical	1	1.19862	0.0486292
tropical	1	1.11535	0.0206781
tropical	1	1.25899	0.0409602
tropical	1	0.332773	0.0210958
tropical	1	2.2613	0.0271834
tropical	1	0.142912	0.058772
tropical	1	2.99243	0.0198468
tropical	1	0.325338	0.0601554
tropical	1	0.09598	0.0449441
tropical	1	0.691596	0.0209282
tropical	1	1.32289	0.0476077
tropical	1	1.5483	0.0258486
tropical	1	0.0871478	0.042921
tropical	1	0.251711	0.0443408
tropical	1	0.538122	0.0194943
tropical	1	0.207719	0.033456
tropical	1	0.0931112	0.0186001
tropical	1	0.317818	0.0237986
tropical	1	0.0201628	0.0852685
tropical	1	7.38617	0.0215796
tropical	1	0.106149	0.0778772
tropical	1	0.270108	0.0614208
tropical	1	9.29627	0.0155657
tropical	1	0.189207	0.0471
tropical	1	0.700823	0.0353223
tropical	2	6.13284	0.0108573
tropical	2	0.457161	0.0157933
tropical	2	0.583661	0.0672581
tropical	2	3.50157	0.0187817
tropical	2	0.365809	0.0276899
tropical	2	0.522634	0.0634401
tropical	2	1.28418	0.0215508
tropical	2	0.994622	0.032728
tropical	2	2.24876	0.0336178
tropical	2	0.123588	0.0155458
tropical	2	7.35594	0.0290928
tropical	2	0.187371	0.0126886
tropical	2	0.730862	0.0156033
tropical	2	2.82921	0.0246122
tropical	2	6.7065	0.0223874
tropical	2	0.144876	0.0534
tropical	2	3.04262	0.0668516
tropical	2	0.0799495	0.0404141
tropical	2	0.142658	0.0464908
tropical	2	2.29076	0.0151454
tropical	2	0.329197	0.0284653
tropical	2	0.159198	0.0285831
tropical	2	0.448131	0.0199086
tropical	2	1.3472	0.0144829
tropical	2	1.11201	0.0256455
tropical	2	0.020106	0.0520714
tropical	2	0.0966082	0.0427322
tropical	2	4.80036	0.0300059
tropical	2	0.392518	0.0291383
tropical	2	0.133377	0.0293745
tropical	2	0.36701	0.0547542
tropical	2	1.4245	0.0141407
tropical	2	0.368682	0.046627
tropical	2	0.368692	0.0291293
tropical	2	0.017876	0.0382188
tropical	2	3.70696	0.0136523
tropical	2	1.11511	0.0448758
tropical	2	0.991396	0.0425147
tropical	2	1.2649	0.0335784
tropical	2	1.74826	0.00993986
tropical	2	0.570473	0.0140611
tropical	2	1.07548	0.0284974
tropical	2	0.529089	0.0326638
tropical	2	1.60425	0.0223369
tropical	2	1.19324	0.0125659
tropical	2	2.22724	0.0397662
tropical	2	0.176425	0.0665924
tropical	2	3.33665	0.0142694
tropical	2	0.0818729	0.0506915
tropical	2	1.51059	0.022914
tropical	2	0.12715	0.042253
tropical	2	0.0673396	0.0438823
tropical	2	0.316845	0.0594079
tropical	2	0.211138	0.229306
tropical	2	0.0541384	0.0418215
tropical	2	0.405063	0.0106047
tropical	2	0.682114	0.0296453
tropical	2	0.581996	0.0270881
tropical	2	0.012638	0.0499346
tropical	2	0.215423	0.0292979
tropical	2	0.144964	0.0594575
tropical	2	0.0249964	0.0788323
tropical	2	0.907356	0.0250658
tropical	2	0.0831875	0.0613272
tropical	2	0.528558	0.0560886
tropical	2	0.0545865	0.0186659
tropical	2	0.165061	0.0407267
tropical	2	0.0326632	0.0740848
tropical	2	1.89996	0.0298526
tropical	2	39.4352	0.0210143
tropical	2	1.52206	0.0470626
tropical	2	0.0583667	0.0318395
tropical	2	0.0522831	0.0412602
tropical	2	0.481273	0.0186261
tropical	2	0.15939	0.037305
tropical	2	0.291895	0.0259747
tropical	2	0.0137623	0.0318453
tropical	2	0.352922	0.0307282
tropical	2	0.128705	0.042167
tropical	2	0.0910528	0.0381597
tropical	2	0.232572	0.027117
tropical	2	1.21487	0.0345489
tropical	2	0.637589	0.0364752
tropical	2	1.18353	0.0128904
tropical	2	0.823479	0.0186667
tropical	2	0.0565235	0.0230863
tropical	2	0.0913863	0.0369749
tropical	2	0.900654	0.0250745
tropical	2	0.0664968	0.0504971
tropical	2	3.06299	0.0260048
tropical	2	4.2971	0.0751154
tropical	2	18.1493	0.0258741
tropical	2	1.10741	0.0308429
tropical	2	0.241172	0.0208963
tropical	2	0.171473	0.0765586
tropical	2	0.446297	0.0175752
tropical	2	0.3302	0.0404887
tropical	2	1.03147	0.0168632
tropical	2	1.16996	0.0424116
tropical	2	0.0126946	0.0511039
tropical	2	0.162864	0.0139001
tropical	2	9.11075	0.0114873
tropical	2	3.93216	0.0235519
tropical	2	25.6248	0.0139759
tropical	2	0.223579	0.0324544
tropical	2	2.2554	0.0235409
tropical	2	1.03705	0.0428851
tropical	2	0.220269	0.0510113
tropical	2	0.249122	0.0268228
tropical	2	0.0565598	0.0370648
tropical	2	0.871472	0.0271508
tropical	2	0.199002	0.0287666
tropical	2	0.0544234	0.0336585
tropical	2	0.896854	0.0142436
tropical	2	0.0356497	0.0233652
tropical	2	4.77162	0.0389053
tropical	2	0.869649	0.0149839
tropical	2	0.77874	0.0332325
tropical	2	3.27146	0.0382944
tropical	2	0.405463	0.113686
tropical	2	1.21437	0.0268892
tropical	2	0.226597	0.0176076
tropical	2	0.540486	0.0919219
tropical	2	0.555708	0.0309432
tropical	2	0.198839	0.0515963
tropical	3	1.24692	0.0278832
tropical	3	0.282839	0.0224508
tropical	3	0.596234	0.0303817
tropical	3	0.886502	0.0141875
tropical	3	0.854605	0.0193432
tropical	3	0.266187	0.143447
tropical	3	0.842928	0.0283831
tropical	3	1.6955	0.0200777
tropical	3	0.451212	0.0836163
tropical	3	1.0431	0.0652719
tropical	3	0.952243	0.0146246
tropical	3	0.0102488	0.0156427
tropical	3	0.0690407	0.0291834
tropical	3	0.0958009	0.0766692
tropical	3	0.836986	0.0410341
tropical	3	0.115943	0.0212785
tropical	3	0.81031	0.0351303
tropical	3	1.9539	0.0232364
tropical	3	2.14014	0.0176838
tropical	3	3.93106	0.0101087
tropical	3	11.2005	0.0472127
tropical	3	1.20147	0.0241539
tropical	3	0.0992771	0.0208098
tropical	3	0.274826	0.0257062
tropical	3	0.0176312	0.0445483
tropical	3	0.123194	0.0158107
tropical	3	3.75823	0.0139589
tropical	3	3.69649	0.0332827
tropical	3	0.342849	0.0217644
tropical	3	3.63197	0.0199501
tropical	3	0.398847	0.0901974
tropical	3	0.333994	0.0294492
tropical	3	3.7174	0.0249919
tropical	3	6.0576	0.0219189
tropical	3	0.147188	0.026934
tropical	3	1.63686	0.00768409
tropical	3	0.558378	0.0394991
tropical	3	2.65679	0.0345538
tropical	3	0.0326999	0.0602996
tropical	3	2.86287	0.0329029
tropical	3	0.0303999	0.0678965
tropical	3	0.108656	0.0431799
tropical	3	1.01633	0.0221391
tropical	3	2.84368	0.0219112
tropical	3	12.6924	0.0318258
tropical	3	1.07593	0.152465
tropical	3	0.424931	0.0346673
tropical	3	1.06648	0.0618276
tropical	3	0.804369	0.091237
tropical	3	0.476799	0.0227809
tropical	3	9.48869	0.0139922
tropical	3	0.597943	0.0379501
tropical	3	0.910886	0.0373736
tropical	3	0.416147	0.0707036
tropical	3	0.457226	0.0789875
tropical	3	0.122817	0.120068
tropical	3	4.59519	0.00874073
tropical	3	0.246365	0.0573017
tropical	3	0.229038	0.015684
tropical	3	0.120744	0.0257063
tropical	3	3.07168	0.0344724
tropical	3	0.284207	0.0388577
tropical	3	1.02766	0.0184306
tropical	3	0.0266597	0.0529276
tropical	3	1.19813	0.0226979
tropical	3	0.11047	0.0387015
tropical	3	0.223598	0.0884408
tropical	3	1.52997	0.0261995
tropical	3	0.163797	0.0168246
tropical	3	0.163184	0.0825812
tropical	3	0.795487	0.0335679
tropical	3	1.72566	0.0381445
tropical	3	0.822499	0.025446
tropical	3	0.00500519	0.0344201
tropical	3	0.515008	0.0301275
tropical	3	0.085201	0.0230045
tropical	3	2.1983	0.0227191
tropical	3	0.353161	0.0424699
tropical	3	0.166846	0.0409011
tropical	3	0.0277657	0.0338757
tropical	3	2.18608	0.0459421
tropical	3	1.03561	0.0223205
tropical	3	0.154123	0.0255665
tropical	3	33.4936	0.0101849
tropical	3	3.19134	0.0197627
tropical	3	3.06844	0.0149639
tropical	3	0.49302	0.0234381
tropical	3	1.94544	0.00854954
tropical	3	0.596895	0.0595794
tropical	3	0.0535879	0.0308185
tropical	3	0.0126654	0.033729
tropical	3	0.0366491	0.0445372
tropical	3	2.46237	0.0289728
tropical	3	0.855896	0.0382946
tropical	3	0.163971	0.115537
tropical	3	9.8366	0.0248469
tropical	3	0.0806861	0.0232983
tropical	3	0.489795	0.0582957
tropical	3	0.861398	0.0555454
tropical	3	0.144372	0.0280154
tropical	3	0.12499	0.0536751
tropical	3	1.63201	0.0107919
tropical	3	1.88487	0.0484627
tropical	3	0.0331939	0.0868403
tropical	3	0.774428	0.0276689
tropical	3	0.0526878	0.0181611
tropical	3	1.32639	0.0181084
tropical	3	0.160427	0.026759
tropical	3	5.16751	0.01024
tropical	3	1.85555	0.0132479
tropical	3	0.0562273	0.0174376
tropical	3	0.983625	0.0171981
tropical	3	0.721415	0.0250352
tropical	3	0.00584416	0.153111
tropical	3	0.0623361	0.0258096
tropical	3	0.203517	0.0526758
tropical	3	2.15686	0.0175825
tropical	3	1.17123	0.0230436
tropical	3	0.114742	0.0388239
tropical	3	0.392578	0.0367233
tropical	3	0.214631	0.0258438
tropical	3	1.04218	0.0145068
tropical	3	0.774283	0.0506306
tropical	3	0.279834	0.0156705
tropical	3	2.26277	0.0224666
tropical	4	0.144233	0.0270283
tropical	4	2.41883	0.0386719
tropical	4	1.51654	0.0275913
tropical	4	0.894269	0.0314345
tropical	4	0.999553	0.0373194
tropical	4	0.636754	0.0536852
tropical	4	0.0420575	0.0299224
tropical	4	1.59182	0.0183643
tropical	4	0.173356	0.0695628
tropical	4	0.657052	0.0230635
tropical	4	0.0965922	0.0380981
tropical	4	0.127903	0.0560934
tropical	4	1.77717	0.0425549
tropical	4	4.08871	0.0172916
tropical	4	0.0678447	0.101041
tropical	4	0.190516	0.0380995
tropical	4	0.634804	0.0428776
tropical	4	0.210537	0.0140148
tropical	4	0.00620151	0.0344625
tropical	4	0.0570409	0.0174858
tropical	4	4.01328	0.0372539
tropical	4	1.79117	0.0232289
tropical	4	0.179434	0.0325941
tropical	4	0.441858	0.0120725
tropical	4	1.69986	0.0215468
tropical	4	0.0218902	0.0598814
tropical	4	0.252044	0.06082
tropical	4	0.148716	0.0274481
tropical	4	14.9927	0.0165749
tropical	4	0.271868	0.0701416
tropical	4	4.25071	0.0188162
tropical	4	0.156722	0.0210106
tropical	4	0.0921966	0.0209528
tropical	4	0.371741	0.0121624
tropical	4	0.0693454	0.0562177
tropical	4	0.266508	0.015925
tropical	4	0.0464693	0.0537093
tropical	4	0.491165	0.0340749
tropical	4	0.0155821	0.0403672
tropical	4	3.33509	0.0406521
tropical	4	0.32777	0.0906561
tropical	4	0.0485814	0.0286381
tropical	4	0.421639	0.0105834
tropical	4	1.02364	0.0284228
tropical	4	1.62858	0.00961008
tropical	4	0.904261	0.035572
tropical	4	0.70387	0.0194899
tropical	4	0.248791	0.0657498
tropical	4	0.0122763	0.0148446
tropical	4	0.338597	0.0309681
tropical	4	0.00249785	0.0387402
tropical	4	1.29118	0.0266502
tropical	4	0.0608394	0.083859
tropical	4	0.140761	0.0931663
tropical	4	1.81441	0.0506722
tropical	4	0.334137	0.0250869
tropical	4	2.24794	0.0172535
tropical	4	0.601525	0.0648057
tropical	4	1.28274	0.0178178
tropical	4	0.573453	0.0604407
tropical	4	0.0278495	0.0507961
tropical	4	0.028831	0.0853541
tropical	4	0.0124793	0.0682675
tropical	4	0.0439597	0.0736506
tropical	4	0.847415	0.0457161
tropical	4	0.880383	0.0101822
tropical	4	0.195939	0.0435545
tropical	4	3.11459	0.0198808
tropical	4	0.0917297	0.0564123
tropical	4	0.362657	0.0784054
tropical	4	0.868092	0.0353882
tropical	4	2.38112	0.0412751
tropical	4	1.58934	0.0142074
tropical	4	0.307512	0.049858
tropical	4	0.059153	0.104029
tropical	4	0.0293121	0.0871463
tropical	4	0.78169	0.0275079
tropical	4	1.36524	0.0350883
tropical	4	1.0343	0.0272015
tropical	4	1.81357	0.0212189
tropical	4	0.406363	0.114038
tropical	4	1.22032	0.0741252
tropical	4	0.156914	0.0318879
tropical	4	4.13574	0.0300663
tropical	4	0.0837447	0.0411376
tropical	4	0.25274	0.0236296
tropical	4	0.120059	0.0685741
tropical	4	0.0540906	0.136086
tropical	4	2.32306	0.0625165
tropical	4	1.7596	0.0149211
tropical	4	0.508312	0.0814262
tropical	4	0.0738117	0.0398188
tropical	4	0.236397	0.0655104
tropical	4	20.43	0.0179778
tropical	4	0.058425	0.0815987
tropical	4	0.109133	0.0434291
tropical	4	30.044	0.0071561
tropical	4	0.00594088	0.180301
tropical	4	7.22761	0.0219402
tropical	4	0.0744692	0.0302027
tropical	4	0.345718	0.0398485
tropical	4	7.31241	0.0368117
tropical	4	5.90437	0.0150602
tropical	4	1.13164	0.0523714
tropical	4	14.9771	0.0336178
tropical	4	0.294005	0.027028
tropical	4	1.57379	0.0472003
tropical	4	0.00982658	0.030913
tropical	4	0.240932	0.0485984
tropical	4	0.0406486	0.0431506
tropical	4	10.6021	0.0137928
tropical	4	0.475787	0.0245803
tropical	4	0.30709	0.00529701
tropical	4	1.07925	0.0428406
tropical	4	0.141408	0.0464395
tropical	4	1.66734	0.0201708
tropical	4	1.46373	0.0119757
tropical	4	0.0162877	0.0276629
tropical	4	5.78816	0.0341744
tropical	4	0.154521	0.0599547
tropical	4	5.25451	0.124096
tropical	4	3.71175	0.023955
tropical	4	0.860043	0.0255627
tropical	4	0.562847	0.0483525
tropical	4	10.484	0.0203063
tropical	5	7.34491	0.0193074
tropical	5	0.487193	0.0294332
tropical	5	0.0708223	0.0476058
tropical	5	0.0713234	0.0596616
tropical	5	1.27701	0.0312744
tropical	5	1.56111	0.029389
tropical	5	0.11987	0.0607781
tropical	5	0.414272	0.0528788
tropical	5	1.98616	0.0298067
tropical	5	2.00958	0.0422451
tropical	5	0.303371	0.0371246
tropical	5	1.47834	0.0627102
tropical	5	44.9751	0.0176244
tropical	5	45.0902	0.024657
tropical	5	0.305117	0.114119
tropical	5	21.8611	0.00912364
tropical	5	0.0341487	0.0168027
tropical	5	0.709859	0.0459054
tropical	5	0.0144863	0.104825
tropical	5	0.501099	0.0312199
tropical	5	2.06218	0.0112358
tropical	5	2.77053	0.0384797
tropical	5	1.60637	0.0206775
tropical	5	2.14121	0.0194722
tropical	5	0.551075	0.0323714
tropical	5	0.785861	0.0134486
tropical	5	3.19566	0.0115767
tropical	5	0.944144	0.0432742
tropical	5	0.371792	0.0284649
tropical	5	0.117933	0.0396642
tropical	5	0.437925	0.0976603
tropical	5	0.079747	0.0398213
tropical	5	0.202883	0.0646148
tropical	5	0.605774	0.0175097
tropical	5	0.0634191	0.0259749
tropical	5	0.270735	0.0287126
tropical	5	0.0179568	0.0445295
tropical	5	0.531253	0.024394
tropical	5	0.170916	0.065466
tropical	5	0.0129735	0.0301739
tropical	5	0.275484	0.0255245
tropical	5	1.00446	0.0873906
tropical	5	0.245103	0.054972
tropical	5	0.213268	0.029056
tropical	5	0.078545	0.0313618
tropical	5	0.134073	0.0242983
tropical	5	1.5449	0.0361381
tropical	5	2.31138	0.0418592
tropical	5	0.371775	0.0324551
tropical	5	0.0524518	0.0512783
tropical	5	0.18125	0.0178381
tropical	5	0.191182	0.0325218
tropical	5	0.785568	0.0205623
tropical	5	4.36198	0.0273155
tropical	5	0.164845	0.0511361
tropical	5	0.222278	0.0673047
tropical	5	0.0554152	0.0270693
tropical	5	0.430049	0.0362176
tropical	5	7.74389	0.0271571
tropical	5	5.30175	0.0330023
tropical	5	6.69407	0.0183675
tropical	5	1.25725	0.0210268
tropical	5	0.0503704	0.0532443
tropical	5	0.426997	0.0202846
tropical	5	0.725285	0.0449364
tropical	5	0.115259	0.0379413
tropical	5	1.00535	0.0605528
tropical	5	0.920417	0.0259468
tropical	5	0.600657	0.0322632
tropical	5	0.110602	0.0475586
tropical	5	2.68833	0.0311108
tropical	5	0.309126	0.0258298
tropical	5	0.191612	0.0446212
tropical	5	3.10823	0.0497162
tropical	5	0.141075	0.0182438
tropical	5	0.878795	0.0527285
tropical	5	10.0152	0.00448634
tropical	5	0.0262854	0.0662955
tropical	5	0.11628	0.0397731
tropical	5	1.18107	0.0251498
tropical	5	0.205866	0.192992
tropical	5	0.388223	0.0858161
tropical	5	6.94923	0.0139113
tropical	5	1.75542	0.0454593
tropical	5	3.16554	0.0234276
tropical	5	1.10728	0.0132836
tropical	5	0.170513	0.088224
tropical	5	0.629037	0.0961556
tropical	5	6.15949	0.0328893
tropical	5	0.0541555	0.0459307
tropical	5	0.16109	0.0751786
tropical	5	0.156657	0.0215506
tropical	5	1.02011	0.0409985
tropical	5	0.332114	0.0333514
tropical	5	3.69253	0.0861623
tropical	5	2.60519	0.0373192
tropical	5	5.22681	0.0216695
tropical	5	0.33073	0.0171772
tropical	5	6.83325	0.00872227
tropical	5	0.0715879	0.0790865
tropical	5	0.0112434	0.120245
tropical	5	0.357116	0.0204595
tropical	5	0.986485	0.0182252
tropical	5	2.36568	0.0150229
tropical	5	1.08675	0.0184265
tropical	5	2.46396	0.0319767
tropical	5	0.343074	0.0324474
tropical	5	6.5361	0.0166143
tropical	5	0.150253	0.134013
tropical	5	1.22716	0.0176478
tropical	5	0.966769	0.0191719
tropical	5	0.396182	0.023596
tropical	5	0.727521	0.0248982
tropical	5	2.74804	0.0345664
tropical	5	0.203718	0.0494856
tropical	5	0.89761	0.0546946
tropical	5	0.784364	0.0407002
tropical	5	0.518624	0.0891416
tropical	5	0.726159	0.016155
tropical	5	1.30175	0.025773
tropical	5	0.0803927	0.0573507
tropical	5	3.2561	0.0159745
tropical	5	0.0612687	0.0435715
tropical	5	19.1986	0.0229615
tropical	5	0.0743094	0.025041
tropical	6	0.211775	0.13146
tropical	6	0.0484275	0.0623259
tropical	6	4.6383	0.0231722
tropical	6	0.0750831	0.039061
tropical	6	0.212355	0.0769684
tropical	6	0.166799	0.0854011
tropical	6	0.427359	0.061689
tropical	6	0.414912	0.030879
tropical	6	2.44881	0.0322429
tropical	6	0.0999981	0.0599757
tropical	6	0.233187	0.0346393
tropical	6	1.03798	0.0362339
tropical	6	2.67013	0.0304607
tropical	6	0.0309908	0.0422101
tropical	6	9.37162	0.0367412
tropical	6	0.0234681	0.068871
tropical	6	0.0286021	0.057857
tropical	6	0.262819	0.0693053
tropical	6	0.0386564	0.0228981
tropical	6	1.38918	0.0192767
tropical	6	2.56321	0.013541
tropical	6	0.408502	0.0285969
tropical	6	2.22419	0.0694668
tropical	6	0.158784	0.0291393
tropical	6	1.78864	0.040387
tropical	6	0.26337	0.0241901
tropical	6	2.09314	0.022251
tropical	6	0.247152	0.038071
tropical	6	0.355607	0.0769292
tropical	6	0.703271	0.0485329
tropical	6	0.0287149	0.0294031
tropical	6	43.7661	0.0149603
tropical	6	69.6635	0.0190187
tropical	6	0.170125	0.0343072
tropical	6	1.01702	0.0567875
tropical	6	0.142317	0.0454303
tropical	6	1.75261	0.0183266
tropical	6	0.916343	0.0178593
tropical	6	0.94903	0.0410564
tropical	6	1.10787	0.0463296
tropical	6	0.392636	0.0180941
tropical	6	0.0307743	0.0191925
tropical	6	0.159127	0.0479364
tropical	6	7.52214	0.0106425
tropical	6	2.74182	0.104192
tropical	6	0.074135	0.0626109
tropical	6	1.09438	0.0417339
tropical	6	0.518564	0.0256273
tropical	6	17.0049	0.0293621
tropical	6	0.309674	0.0866455
tropical	6	4.57299	0.00698515
tropical	6	0.172088	0.0771913
tropical	6	2.68191	0.0260769
tropical	6	0.391208	0.0690676
tropical	6	31.6814	0.0185396
tropical	6	0.21767	0.0685334
tropical	6	0.445795	0.0453461
tropical	6	0.234547	0.0675826
tropical	6	1.1682	0.02912
tropical	6	0.945667	0.0183387
tropical	6	0.598845	0.0203754
tropical	6	0.103325	0.111637
tropical	6	0.108615	0.0746482
tropical	6	0.0737611	0.0348524
tropical	6	0.052807	0.0314654
tropical	6	0.345091	0.0185982
tropical	6	0.108329	0.0345325
tropical	6	0.540703	0.060578
tropical	6	0.50368	0.0230892
tropical	6	0.0711786	0.113055
tropical	6	0.59015	0.0346109
tropical	6	0.282608	0.0154126
tropical	6	0.268185	0.0348601
tropical	6	0.0393867	0.0484862
tropical	6	0.467182	0.0143519
tropical	6	0.229114	0.0294367
tropical	6	1.64009	0.0310942
tropical	6	9.18782	0.0316768
tropical	6	0.529068	0.0285935
tropical	6	0.834139	0.0195112
tropical	6	0.136424	0.0831896
tropical	6	0.526225	0.0188382
tropical	6	0.191405	0.0206182
tropical	6	0.18582	0.0180585
tropical	6	0.537148	0.0186537
tropical	6	0.361342	0.0397633
tropical	6	0.902554	0.0204507
tropical	6	0.339453	0.0617037
tropical	6	0.495948	0.0454234
tropical	6	2.07781	0.0603482
tropical	6	1.1286	0.0316183
tropical	6	0.783988	0.0344444
tropical	6	0.155896	0.0179931
tropical	6	0.215889	0.0325792
tropical	6	0.427939	0.0824811
tropical	6	0.0832923	0.0348839
tropical	6	0.0864993	0.0329874
tropical	6	4.01779	0.018359
tropical	6	0.0295631	0.0594245
tropical	6	0.963885	0.0160003
tropical	6	7.02898	0.0129314
tropical	6	1.41103	0.012147
tropical	6	3.3647	0.0225474
tropical	6	0.413416	0.0489389
tropical	6	0.860924	0.05616
tropical	6	0.575454	0.0525073
tropical	6	0.0254977	0.100782
tropical	6	0.842017	0.0314262
tropical	6	0.8845	0.0215889
tropical	6	0.454242	0.0620506
tropical	6	1.31837	0.0191372
tropical	6	2.32745	0.0144017
tropical	6	1.84611	0.00470611
tropical	6	0.0470564	0.0480566
tropical	6	0.00185258	0.0993665
tropical	6	0.669362	0.069701
tropical	6	0.485938	0.0211431
tropical	6	0.0458672	0.0155839
tropical	6	0.182385	0.0370798
tropical	6	0.44189	0.011169
tropical	6	0.798949	0.0281849
tropical	6	0.239046	0.0402228
tropical	6	0.0788722	0.0716728
tropical	6	0.618959	0.013646
tropical	6	0.333334	0.059415
tropical	7	0.143502	0.0226179
tropical	7	1.02912	0.0660885
tropical	7	0.454508	0.0243008
tropical	7	0.0146671	0.0388369
tropical	7	2.00783	0.0283425
tropical	7	1.01471	0.0227368
tropical	7	1.45571	0.0402853
tropical	7	0.795653	0.0157812
tropical	7	8.43982	0.0191395
tropical	7	0.311674	0.00926754
tropical	7	0.100255	0.0344457
tropical	7	0.539325	0.0241764
tropical	7	4.02505	0.105292
tropical	7	8.86981	0.0359146
tropical	7	5.27715	0.0525524
tropical	7	0.0889232	0.0587002
tropical	7	2.70987	0.0312535
tropical	7	3.50752	0.0156614
tropical	7	2.92914	0.0437809
tropical	7	0.395182	0.0239898
tropical	7	0.456092	0.0143397
tropical	7	15.1727	0.0219903
tropical	7	0.154516	0.0189122
tropical	7	0.69389	0.0902623
tropical	7	1.14682	0.0309443
tropical	7	0.417708	0.0870409
tropical	7	0.41875	0.00990297
tropical	7	1.43009	0.0365452
tropical	7	1.50287	0.0354099
tropical	7	1.71627	0.0445721
tropical	7	0.22801	0.0425833
tropical	7	0.108262	0.0338309
tropical	7	37.0795	0.0132166
tropical	7	0.119277	0.0973089
tropical	7	0.396654	0.0380051
tropical	7	1.54605	0.0396515
tropical	7	0.222823	0.0250364
tropical	7	0.554561	0.0268792
tropical	7	1.33435	0.0312388
tropical	7	1.46795	0.0146345
tropical	7	1.95462	0.0342828
tropical	7	0.175074	0.0280375
tropical	7	2.26172	0.0225249
tropical	7	0.761756	0.026514
tropical	7	4.96092	0.0242951
tropical	7	0.152621	0.0823639
tropical	7	0.78887	0.0269491
tropical	7	0.251248	0.0204051
tropical	7	0.53626	0.0895763
tropical	7	1.46033	0.0648414
tropical	7	0.0276723	0.0401686
tropical	7	0.253874	0.0339363
tropical	7	0.653459	0.0364568
tropical	7	2.09831	0.0141007
tropical	7	5.80916	0.0225576
tropical	7	0.505725	0.0276779
tropical	7	2.50349	0.044868
tropical	7	0.55482	0.0236922
tropical	7	0.763935	0.050386
tropical	7	1.44418	0.0308218
tropical	7	0.527489	0.0311374
tropical	7	0.745645	0.0406266
tropical	7	0.392858	0.0236335
tropical	7	0.378382	0.0526534
tropical	7	5.2701	0.0141348
tropical	7	1.19638	0.0124725
tropical	7	0.0248365	0.0458593
tropical	7	0.484517	0.0137674
tropical	7	0.358506	0.0268199
tropical	7	1.93469	0.00890645
tropical	7	0.433774	0.051581
tropical	7	0.287048	0.0425695
tropical	7	7.16319	0.0443395
tropical	7	4.25146	0.0438834
tropical	7	1.27018	0.029733
tropical	7	0.43167	0.0170497
tropical	7	0.300005	0.0458538
tropical	7	0.258772	0.0243393
tropical	7	0.538525	0.0226404
tropical	7	1.34324	0.0117774
tropical	7	0.0915092	0.040345
tropical	7	10.2817	0.0256597
tropical	7	0.0449689	0.0234413
tropical	7	0.0400306	0.0280456
tropical	7	0.499489	0.039615
tropical	7	0.586802	0.0523022
tropical	7	0.317698	0.0167406
tropical	7	0.235007	0.0603757
tropical	7	0.523881	0.0414672
tropical	7	0.281878	0.0410976
tropical	7	0.157615	0.0278524
tropical	7	0.413067	0.0466127
tropical	7	0.475569	0.0495259
tropical	7	0.580213	0.0249912
tropical	7	2.92203	0.046925
tropical	7	0.0459855	0.0697807
tropical	7	1.16576	0.024065
tropical	7	0.169176	0.0685851
tropical	7	0.200005	0.0511206
tropical	7	1.11001	0.0302685
tropical	7	0.297724	0.0539096
tropical	7	0.254832	0.0448958
tropical	7	0.87874	0.031608
tropical	7	0.103501	0.0453907
tropical	7	0.078889	0.280551
tropical	7	0.572177	0.0158161
tropical	7	0.121819	0.0693793
tropical	7	3.66701	0.0329676
tropical	7	1.66124	0.038773
tropical	7	3.1191	0.0833244
tropical	7	0.820539	0.0191173
tropical	7	24.2941	0.0482426
tropical	7	0.226436	0.0704719
tropical	7	0.159201	0.0127954
tropical	7	0.328356	0.031937
tropical	7	0.626061	0.0112715
tropical	7	8.99332	0.0507977
tropical	7	0.0610468	0.0828813
tropical	7	0.199283	0.0323757
tropical	7	0.604584	0.0382957
tropical	7	0.839637	0.034433
tropical	7	1.81474	0.018225
tropical	7	0.135389	0.0307329
tropical	7	1.02212	0.053922
tropical	7	0.148252	0.026959
tropical	8	0.104016	0.0820735
tropical	8	0.484353	0.00916688
tropical	8	0.0187278	0.0415267
tropical	8	1.57285	0.0174353
tropical	8	0.201602	0.057053
tropical	8	2.59803	0.0269738
tropical	8	2.80827	0.0465459
tropical	8	0.095339	0.0611279
tropical	8	1.70371	0.014138
tropical	8	0.0995793	0.0246162
tropical	8	1.28776	0.0106416
tropical	8	0.103918	0.0318505
tropical	8	0.706536	0.034624
tropical	8	0.444942	0.0534667
tropical	8	0.136761	0.0602817
tropical	8	0.370565	0.0159381
tropical	8	0.0396927	0.106292
tropical	8	1.36867	0.0202511
tropical	8	0.521228	0.013476
tropical	8	0.479294	0.0257647
tropical	8	0.722157	0.0162548
tropical	8	0.481965	0.0248822
tropical	8	1.17781	0.0365752
tropical	8	0.0633068	0.064826
tropical	8	0.121162	0.0313715
tropical	8	0.555207	0.0191177
tropical	8	0.41435	0.0716747
tropical	8	0.171848	0.0303334
tropical	8	0.0570737	0.0796712
tropical	8	0.189142	0.10605
tropical	8	0.11428	0.0360661
tropical	8	0.633835	0.0511331
tropical	8	1.26583	0.0197667
tropical	8	1.73802	0.00890585
tropical	8	0.919885	0.0378764
tropical	8	0.233949	0.00817629
tropical	8	0.626603	0.0443493
tropical	8	0.15245	0.0310617
tropical	8	0.236197	0.0377521
tropical	8	0.142686	0.0558401
tropical	8	3.49362	0.0382156
tropical	8	6.03166	0.0449563
tropical	8	0.0416319	0.0283092
tropical	8	2.46502	0.0292673
tropical	8	0.37223	0.0752861
tropical	8	0.214744	0.0370177
tropical	8	0.0103899	0.0687656
tropical	8	0.469263	0.0148148
tropical	8	0.00967122	0.100421
tropical	8	0.0776948	0.0242438
tropical	8	0.064363	0.0374333
tropical	8	0.595767	0.0443219
tropical	8	2.65541	0.00692808
tropical	8	0.0144426	0.041507
tropical	8	0.559836	0.0310295
tropical	8	1.06391	0.111368
tropical	8	2.9102	0.0258931
tropical	8	0.416471	0.06269
tropical	8	0.337942	0.0375216
tropical	8	0.247231	0.0137162
tropical	8	2.23746	0.0209173
tropical	8	1.49306	0.0310707
tropical	8	0.448573	0.032639
tropical	8	0.867494	0.0473901
tropical	8	0.828265	0.0223475
tropical	8	2.22852	0.016491
tropical	8	0.205481	0.0232876
tropical	8	4.47489	0.0682612
tropical	8	0.7767	0.0308329
tropical	8	1.92774	0.0138752
tropical	8	3.11664	0.048237
tropical	8	3.22929	0.00748218
tropical	8	3.37132	0.0275433
tropical	8	3.20158	0.0067286
tropical	8	0.0308616	0.064648
tropical	8	4.6046	0.0514964
tropical	8	2.41269	0.0751166
tropical	8	0.894419	0.0332588
tropical	8	0.150346	0.058214
tropical	8	2.43105	0.0142413
tropical	8	0.327603	0.0470454
tropical	8	0.422173	0.0119599
tropical	8	0.103058	0.222124
tropical	8	9.46067	0.0244174
tropical	8	1.32393	0.0820256
tropical	8	1.07788	0.0255397
tropical	8	0.473521	0.0897934
tropical	8	0.265231	0.0567764
tropical	8	0.376791	0.0331745
tropical	8	0.684518	0.023716
tropical	8	0.380938	0.0236789
tropical	8	0.0994135	0.0446424
tropical	8	6.37	0.0194214
tropical	8	2.25661	0.022988
tropical	8	0.889748	0.0362729
tropical	8	0.938138	0.0568564
tropical	8	0.431968	0.0869709
tropical	8	0.284936	0.0447365
tropical	8	0.0431507	0.0478547
tropical	8	0.00938278	0.0509524
tropical	8	0.12233	0.0354383
tropical	8	0.524886	0.017993
tropical	8	0.218854	0.030097
tropical	8	0.0734054	0.0150462
tropical	8	0.216251	0.0301041
tropical	8	0.559223	0.0230977
tropical	8	1.62947	0.0154552
tropical	8	0.249198	0.0303019
tropical	8	8.34164	0.0161393
tropical	8	0.707933	0.0593477
tropical	8	0.142625	0.0386939
tropical	8	0.18924	0.0539154
tropical	8	2.05781	0.049257
tropical	8	3.74666	0.0221991
tropical	8	0.653073	0.0179798
tropical	8	0.103868	0.0691592
tropical	8	0.472341	0.0284559
tropical	8	1.2874	0.0216718
tropical	8	5.46535	0.0366142
tropical	8	0.541113	0.0295178
tropical	8	0.139121	0.0718053
tropical	8	0.777481	0.0282695
tropical	8	13.3987	0.0383638
tropical	8	0.0828331	0.1152
tropical	8	1.12396	0.0616652
tropical	9	1.07107	0.0603356
tropical	9	0.288202	0.0399811
tropical	9	0.161654	0.0207237
tropical	9	0.324109	0.0485674
tropical	9	0.667531	0.0340093
tropical	9	0.151119	0.0373793
tropical	9	0.205883	0.0356784
tropical	9	0.333765	0.0518753
tropical	9	0.10005	0.0267323
tropical	9	1.19146	0.01781
tropical	9	0.209838	0.0830127
tropical	9	0.31008	0.0260906
tropical	9	0.280772	0.101907
tropical	9	0.313652	0.0273096
tropical	9	1.43306	0.0487488
tropical	9	0.669753	0.0279802
tropical	9	0.694931	0.0208295
tropical	9	0.37932	0.0236036
tropical	9	2.6464	0.0160257
tropical	9	0.0280662	0.0839333
tropical	9	0.198062	0.0629401
tropical	9	0.21312	0.0460254
tropical	9	0.031023	0.0679647
tropical	9	0.28335	0.0567405
tropical	9	0.326763	0.0106025
tropical	9	3.4955	0.0627146
tropical	9	0.234135	0.037265
tropical	9	0.247002	0.0402937
tropical	9	0.0304291	0.0369598
tropical	9	0.0879512	0.0550092
tropical	9	0.42466	0.0272308
tropical	9	2.44731	0.0183467
tropical	9	0.0748961	0.0371373
tropical	9	0.540743	0.0439854
tropical	9	0.496279	0.0201773
tropical	9	2.97376	0.0620138
tropical	9	0.0492066	0.0308971
tropical	9	2.41423	0.0497792
tropical	9	0.571154	0.0571551
tropical	9	5.01403	0.0515071
tropical	9	0.406557	0.0422084
tropical	9	1.74576	0.0337036
tropical	9	0.0538965	0.0253575
tropical	9	0.249959	0.113299
tropical	9	0.758029	0.0916237
tropical	9	1.41403	0.0577418
tropical	9	0.3324	0.0804228
tropical	9	0.262915	0.0291683
tropical	9	0.062418	0.0374028
tropical	9	0.680019	0.0492386
tropical	9	0.451613	0.0625431
tropical	9	0.10315	0.0222035
tropical	9	0.352656	0.104047
tropical	9	1.15313	0.035708
tropical	9	0.432747	0.020538
tropical	9	0.618817	0.0326523
tropical	9	1.42213	0.0409073
tropical	9	0.0880495	0.0795754
tropical	9	0.654464	0.0556593
tropical	9	0.103369	0.068815
tropical	9	3.33685	0.015681
tropical	9	0.133509	0.0186904
tropical	9	0.100876	0.0203156
tropical	9	0.817285	0.0200885
tropical	9	2.60421	0.0423099
tropical	9	0.19342	0.0225492
tropical	9	0.422964	0.0188643
tropical	9	0.636093	0.024988
tropical	9	18.3347	0.0171117
tropical	9	0.263969	0.0222729
tropical	9	5.26257	0.0788283
tropical	9	0.0600505	0.030769
tropical	9	0.41135	0.0183097
tropical	9	1.97781	0.0365681
tropical	9	3.33552	0.0410731
tropical	9	1.87488	0.0357455
tropical	9	0.0461863	0.054422
tropical	9	0.201364	0.0593703
tropical	9	0.314284	0.0327813
tropical	9	0.0932942	0.0233413
tropical	9	0.442355	0.145413
tropical	9	0.165923	0.0238464
tropical	9	3.49059	0.0239048
tropical	9	0.582428	0.0557031
tropical	9	0.165255	0.0385382
tropical	9	0.384811	0.0516223
tropical	9	0.347199	0.0433231
tropical	9	0.0925088	0.0670348
tropical	9	0.291442	0.036434
tropical	9	7.66544	0.0251568
tropical	9	42.4658	0.0170968
tropical	9	0.339455	0.039187
tropical	9	0.452428	0.0215924
tropical	9	2.96667	0.0178351
tropical	9	0.374305	0.0144082
tropical	9	0.189046	0.0553726
tropical	9	1.40338	0.0160804
tropical	9	1.31243	0.0310249
tropical	9	0.522027	0.0285292
tropical	9	1.17735	0.0137316
tropical	9	21.4721	0.0438652
tropical	9	0.128938	0.0309453
tropical	9	0.463353	0.0510233
tropical	9	0.193694	0.0338395
tropical	9	0.547488	0.0328141
tropical	9	0.296846	0.0363923
tropical	9	4.6526	0.0473085
tropical	9	4.9106	0.0187775
tropical	9	0.434793	0.0246934
tropical	9	0.180102	0.0643757
tropical	9	1.17017	0.0231484
tropical	9	6.53255	0.0328476
tropical	9	22.0002	0.0356477
tropical	9	0.0786397	0.0573117
tropical	9	0.064334	0.0482488
tropical	9	0.275101	0.0397836
tropical	9	0.34901	0.0437234
tropical	9	2.0997	0.0378684
tropical	9	0.0902759	0.0255545
tropical	9	1.62027	0.031911
tropical	9	1.47064	0.0221903
tropical	9	0.170023	0.00909313
tropical	9	0.229108	0.0529711
tropical	9	0.0191972	0.0634023
tropical	9	2.45208	0.0326074

## Sheet: Fig1d
# Figure 1d
zone	plot_id	B	P
cool-temperate	0	149.985	2.70605
cool-temperate	1	91.8046	2.367
cool-temperate	2	85.2078	2.18627
cool-temperate	3	223.39	3.47044
cool-temperate	4	260.176	4.71633
cool-temperate	5	78.3326	1.75403
cool-temperate	6	82.1664	1.53807
cool-temperate	7	374.532	5.83478
cool-temperate	8	92.8533	2.03351
cool-temperate	9	104.683	2.29364
tropical	0	114.834	3.61832
tropical	1	298.891	7.07353
tropical	2	214.335	5.45362
tropical	3	198.667	5.01872
tropical	4	222.763	5.97362
tropical	5	292.271	7.13131
tropical	6	282.027	6.74209
tropical	7	236.956	7.79318
tropical	8	155.191	5.07385
tropical	9	220.114	7.20908

## Sheet: Fig2a,b
# Figure 2a and 2b
plot_id	species	zone	B	w_max	p
AM-EB1	Acer insulare	Subtropical	0.0708135	0.0601146	0.0648087
AM-EB1	Aidia canthioides	Subtropical	0.469688	0.0195268	0.0248984
AM-EB1	Antidesma japonicum	Subtropical	0.00919283	0.00477741	0.00419053
AM-EB1	Ardisia quinquegona	Subtropical	0.00857035	0.00536278	0.021002
AM-EB1	Ardisia sieboldii	Subtropical	0.987988	0.105086	0.0190897
AM-EB1	Camellia japonica	Subtropical	0.430197	0.0590821	0.00804895
AM-EB1	Camellia sasanqua	Subtropical	0.278975	0.0636252	0.00761058
AM-EB1	Castanopsis sieboldii	Subtropical	106.22	1.73423	0.00772871
AM-EB1	Cleyera japonica	Subtropical	2.07301	0.410125	0.0119647
AM-EB1	Daphniphyllum teijsmannii	Subtropical	1.98773	0.207324	0.0364585
AM-EB1	Dendropanax trifidus	Subtropical	0.199795	0.0781985	0.0481363
AM-EB1	Diospyros morrisiana	Subtropical	0.929694	0.119123	0.0182354
AM-EB1	Diplospora dubia	Subtropical	0.804145	0.0656571	0.0145923
AM-EB1	Distylium racemosum	Subtropical	13.5447	0.535595	0.0102958
AM-EB1	Elaeocarpus japonicus	Subtropical	2.34714	0.114905	0.0351128
AM-EB1	Elaeocarpus zollingeri	Subtropical	0.50893	0.135517	0.0358829
AM-EB1	Eurya emarginata var. minutissima	Subtropical	0.0152284	0.00815317	0.0168336
AM-EB1	Eurya japonica	Subtropical	0.15209	0.0183149	0.0136172
AM-EB1	Eurya osimensis	Subtropical	0.0101312	0.00679655	0.0024081
AM-EB1	Gardenia jasminoides	Subtropical	0.026618	0.0101159	0.00542013
AM-EB1	Ilex goshiensis	Subtropical	0.790485	0.205965	0.00482446
AM-EB1	Ilex liukiuensis	Subtropical	6.88074	0.445989	0.00307554
AM-EB1	Ilex maximowicziana var. kanehirae	Subtropical	0.0113455	0.00591956	0.0758198
AM-EB1	Illicium anisatum	Subtropical	0.392622	0.0661915	0.0311536
AM-EB1	Itea oldhamii	Subtropical	0.724592	0.340884	0.0114676
AM-EB1	Ligustrum liukiuense	Subtropical	0.0726306	0.0477619	0.0457279
AM-EB1	Machilus thunbergii	Subtropical	1.80535	0.402651	0.0137854
AM-EB1	Meliosma squamulata	Subtropical	0.255563	0.120754	0.0170896
AM-EB1	Morinda umbellata subsp. obovata	Subtropical	0.0148275	0.00583604	0.0989568
AM-EB1	Myrica rubra	Subtropical	0.177691	0.072648	0.0315157
AM-EB1	Myrsine seguinii	Subtropical	3.45498	0.0638339	0.0248031
AM-EB1	Nageia nagi	Subtropical	0.700808	0.0754196	0.0247241
AM-EB1	Neolitsea aciculata	Subtropical	2.62464	0.375653	0.0172817
AM-EB1	Neoshirakia japonica	Subtropical	0.293826	0.0657437	0.0210184
AM-EB1	Others	Subtropical	0.199644	0.0389357	0.037279
AM-EB1	Phyllanthus triandrus	Subtropical	0.205839	0.050562	0.0310975
AM-EB1	Pittosporum tobira	Subtropical	0.0125055	0.00634227	0.0172257
AM-EB1	Podocarpus macrophyllus	Subtropical	4.01125	0.0822352	0.0304715
AM-EB1	Psychotria asiatica	Subtropical	0.0187173	0.00534108	0.0148149
AM-EB1	Quercus salicina	Subtropical	1.40377	0.305527	0.0125439
AM-EB1	Rhododendron tashiroi	Subtropical	0.233641	0.0167062	0.0145068
AM-EB1	Schefflera heptaphylla	Subtropical	0.726314	0.59002	0.0322365
AM-EB1	Schima wallichii subsp. noronhae	Subtropical	23.2863	1.36269	0.0117269
AM-EB1	Symplocos formosana	Subtropical	0.128146	0.00936031	0.0297674
AM-EB1	Symplocos prunifolia	Subtropical	1.32137	0.110887	0.0269856
AM-EB1	Symplocos sonoharae	Subtropical	1.35066	0.327969	0.0098088
AM-EB1	Syzygium buxifolium	Subtropical	2.4861	0.0918098	0.0235691
AM-EB1	Ternstroemia gymnanthera	Subtropical	1.76163	0.236338	0.0116527
AM-EB1	Toxicodendron succedaneum	Subtropical	0.023276	0.0121728	0.019796
AM-EB1	Wendlandia formosana	Subtropical	0.644512	0.0308296	0.0106535
AO-BC1	Abies firma	Warm-temperate	51.1348	2.07139	0.00977316
AO-BC1	Acer amoenum	Warm-temperate	0.0862784	0.0413201	0.00669208
AO-BC1	Acer distylum	Warm-temperate	0.0581745	0.0336326	0.0345822
AO-BC1	Acer japonicum	Warm-temperate	0.22214	0.0227618	0.0267217
AO-BC1	Acer rufinerve	Warm-temperate	0.251797	0.113467	0.0244148
AO-BC1	Acer sieboldianum	Warm-temperate	0.569439	0.0832568	0.0277064
AO-BC1	Aria japonica	Warm-temperate	0.111696	0.0941625	0.011844
AO-BC1	Carpinus laxiflora	Warm-temperate	8.17206	0.364903	0.0113913
AO-BC1	Carpinus tschonoskii	Warm-temperate	0.936814	0.239861	0.0207724
AO-BC1	Chengiopanax sciadophylloides	Warm-temperate	0.0876586	0.0389577	0.0330103
AO-BC1	Cornus controversa	Warm-temperate	2.18441	0.498419	0.00958485
AO-BC1	Cornus macrophylla	Warm-temperate	1.20299	0.446551	0.0162763
AO-BC1	Cryptomeria japonica	Warm-temperate	18.9678	1.45152	0.0180809
AO-BC1	Daphniphyllum macropodum	Warm-temperate	0.0185483	0.00763171	0.163805
AO-BC1	Eurya japonica	Warm-temperate	0.0425055	0.00778971	0.0926815
AO-BC1	Fagus japonica	Warm-temperate	1.91892	0.541971	0.0395366
AO-BC1	Fraxinus sieboldiana	Warm-temperate	0.0629085	0.00990353	0.00663883
AO-BC1	Gamblea innovans	Warm-temperate	0.0316831	0.0110662	0.0251965
AO-BC1	Hamamelis japonica	Warm-temperate	0.198073	0.0262677	0.0138733
AO-BC1	Idesia polycarpa	Warm-temperate	10.9621	0.73879	0.0140955
AO-BC1	Ilex crenata	Warm-temperate	0.327636	0.0217293	0.0397025
AO-BC1	Ilex integra	Warm-temperate	0.0194424	0.0131326	0.0322349
AO-BC1	Ilex macropoda	Warm-temperate	0.719962	0.0389062	0.0330111
AO-BC1	Ligustrum japonicum	Warm-temperate	0.0658531	0.0346414	0.0408552
AO-BC1	Lyonia ovalifolia var. elliptica	Warm-temperate	0.018481	0.011236	0.00391837
AO-BC1	Magnolia obovata	Warm-temperate	0.562772	0.137263	0.00998346
AO-BC1	Meliosma myriantha	Warm-temperate	0.133546	0.0352594	0.0147352
AO-BC1	Neolitsea sericea	Warm-temperate	1.46969	0.29694	0.0110403
AO-BC1	Neoshirakia japonica	Warm-temperate	0.00987976	0.0064742	0.0405934
AO-BC1	Ostrya japonica	Warm-temperate	0.674944	0.310603	0.0188754
AO-BC1	Others	Warm-temperate	0.929719	0.467501	0.023127
AO-BC1	Prunus grayana	Warm-temperate	0.281186	0.14174	0.0129473
AO-BC1	Prunus jamasakura	Warm-temperate	3.02364	0.628762	0.0226553
AO-BC1	Prunus leveilleana	Warm-temperate	11.5694	0.789619	0.0199522
AO-BC1	Prunus spachiana f. ascendens	Warm-temperate	0.423059	0.24303	0.000331761
AO-BC1	Quercus acuta	Warm-temperate	6.4409	0.710455	0.028078
AO-BC1	Quercus crispula	Warm-temperate	0.464606	0.365327	0.0201145
AO-BC1	Quercus glauca	Warm-temperate	0.610012	0.319128	0.0455772
AO-BC1	Quercus myrsinifolia	Warm-temperate	0.540182	0.154944	0.0262091
AO-BC1	Quercus salicina	Warm-temperate	1.15301	0.387626	0.030061
AO-BC1	Quercus serrata	Warm-temperate	21.8997	0.776747	0.021752
AO-BC1	Torreya nucifera	Warm-temperate	0.10494	0.0323455	0.0293009
AO-BC1	Zanthoxylum ailanthoides	Warm-temperate	1.99325	0.455141	0.00975395
AS-DB1	Acer amoenum	Cool-temperate	0.81409	0.254428	0.013215
AS-DB1	Acer japonicum	Cool-temperate	0.239115	0.155653	0.00947913
AS-DB1	Acer pictum subsp. mono	Cool-temperate	11.074	0.758407	0.00281347
AS-DB1	Actinidia arguta	Cool-temperate	0.0215264	0.00876896	0.0621924
AS-DB1	Aria alnifolia	Cool-temperate	0.00683407	0.00371537	0.0689321
AS-DB1	Betula maximowicziana	Cool-temperate	1.99854	0.810712	0.0114019
AS-DB1	Cercidiphyllum japonicum	Cool-temperate	1.25314	0.524242	0.0214708
AS-DB1	Euonymus planipes	Cool-temperate	0.0288434	0.0111696	0.0373517
AS-DB1	Fraxinus lanuginosa f. serrata	Cool-temperate	0.371231	0.112128	0.0382094
AS-DB1	Fraxinus mandshurica	Cool-temperate	2.23854	0.567701	0.0179863
AS-DB1	Hydrangea paniculata	Cool-temperate	0.184116	0.0158261	0.032241
AS-DB1	Kalopanax septemlobus	Cool-temperate	3.90847	0.960688	0.012656
AS-DB1	Magnolia kobus var. borealis	Cool-temperate	0.274009	0.184936	0.0301437
AS-DB1	Magnolia obovata	Cool-temperate	0.551784	0.142382	0.0519422
AS-DB1	Morus australis	Cool-temperate	0.906115	0.836622	0.00960684
AS-DB1	Ostrya japonica	Cool-temperate	28.7584	1.6323	0.0049353
AS-DB1	Others	Cool-temperate	2.13822	1.86236	0.0103588
AS-DB1	Phellodendron amurense	Cool-temperate	0.421026	0.185294	0.0219887
AS-DB1	Prunus maximowiczii	Cool-temperate	0.0243365	0.0064684	0.0473619
AS-DB1	Prunus sargentii	Cool-temperate	0.569826	0.277792	0.0328365
AS-DB1	Tilia japonica	Cool-temperate	4.20851	1.25387	0.00682545
AS-DB1	Tilia maximowicziana	Cool-temperate	19.9761	1.5943	0.00676527
AS-DB1	Toxicodendron trichocarpum	Cool-temperate	0.0818621	0.00822051	0.0455978
AS-DB1	Ulmus davidiana var. japonica	Cool-temperate	3.55968	1.26225	0.00881875
AS-DB1	Ulmus laciniata	Cool-temperate	0.144416	0.054022	0.0307645
AU-DB1	Acer japonicum	Cool-temperate	0.422913	0.0639895	0.0465485
AU-DB1	Acer micranthum	Cool-temperate	0.0700013	0.0278217	0.0169056
AU-DB1	Acer nipponicum	Cool-temperate	2.97943	0.654579	0.0298882
AU-DB1	Acer pictum subsp. dissectum	Cool-temperate	0.866285	0.46	0.0108233
AU-DB1	Acer sieboldianum	Cool-temperate	0.870687	0.23031	0.0364908
AU-DB1	Aesculus turbinata	Cool-temperate	15.0796	5.98608	0.00712764
AU-DB1	Aria alnifolia	Cool-temperate	0.325743	0.300166	0.00593537
AU-DB1	Betula grossa	Cool-temperate	14.6375	4.70816	0.00742427
AU-DB1	Carpinus laxiflora	Cool-temperate	0.539167	0.51799	0.0111632
AU-DB1	Chengiopanax sciadophylloides	Cool-temperate	0.413914	0.18502	0.0418895
AU-DB1	Clethra barbinervis	Cool-temperate	0.463643	0.0308625	0.0262943
AU-DB1	Cornus controversa	Cool-temperate	0.374269	0.235674	0.0214518
AU-DB1	Cornus kousa var. chinensis	Cool-temperate	0.187118	0.023228	0.0351219
AU-DB1	Cryptomeria japonica	Cool-temperate	18.2955	1.87613	0.0195369
AU-DB1	Fagus crenata	Cool-temperate	35.0589	2.20725	0.0140028
AU-DB1	Fagus japonica	Cool-temperate	0.193092	0.0633266	0.0104299
AU-DB1	Fraxinus longicuspis	Cool-temperate	0.36521	0.164096	0.017532
AU-DB1	Fraxinus sieboldiana	Cool-temperate	0.0429637	0.0193661	0.0531154
AU-DB1	Hamamelis japonica var. discolor f. obtusata	Cool-temperate	0.213078	0.0271031	0.0355322
AU-DB1	Hydrangea petiolaris	Cool-temperate	0.219026	0.0412368	0.0542811
AU-DB1	Ilex macropoda	Cool-temperate	0.190714	0.141019	0.00606552
AU-DB1	Magnolia salicifolia	Cool-temperate	0.0153183	0.00593026	0.0529294
AU-DB1	Others	Cool-temperate	0.146311	0.0844335	0.0706928
AU-DB1	Prunus grayana	Cool-temperate	0.420255	0.102326	0.0257478
AU-DB1	Pterocarya rhoifolia	Cool-temperate	6.48068	1.7402	0.0138686
AU-DB1	Quercus crispula	Cool-temperate	6.79735	2.06515	0.00786146
AU-DB1	Sorbus commixta	Cool-temperate	0.0251678	0.0173894	0.0511641
AU-DB1	Stewartia pseudocamellia	Cool-temperate	0.781011	0.315938	0.0114819
AU-DB1	Styrax japonicus	Cool-temperate	0.103351	0.0289265	0.0258609
AU-DB1	Styrax obassius	Cool-temperate	0.613466	0.0810616	0.035665
AU-DB1	Symplocos coreana	Cool-temperate	0.0073086	0.00424065	0.0239484
AU-DB1	Symplocos sawafutagi	Cool-temperate	0.039348	0.0092432	0.0737965
AU-DB1	Viburnum furcatum	Cool-temperate	0.0217736	0.00370885	0.148302
AU-DB1	Wisteria floribunda	Cool-temperate	0.243402	0.132435	0.0163162
AU-EC1	Acer micranthum	Cool-temperate	0.0912482	0.0663482	0.00736428
AU-EC1	Acer sieboldianum	Cool-temperate	1.42989	0.329481	0.014412
AU-EC1	Betula grossa	Cool-temperate	7.84468	1.38094	0.00571124
AU-EC1	Carpinus laxiflora	Cool-temperate	0.137278	0.127419	0.0229689
AU-EC1	Chengiopanax sciadophylloides	Cool-temperate	0.60362	0.117773	0.0268003
AU-EC1	Clethra barbinervis	Cool-temperate	0.60237	0.0459046	0.019543
AU-EC1	Cryptomeria japonica	Cool-temperate	163.574	2.20918	0.0109065
AU-EC1	Fagus crenata	Cool-temperate	14.8757	1.34042	0.014459
AU-EC1	Fraxinus lanuginosa f. serrata	Cool-temperate	0.0624153	0.0155968	0.0464258
AU-EC1	Hamamelis japonica var. discolor f. obtusata	Cool-temperate	0.149171	0.0136887	0.0220381
AU-EC1	Ilex macropoda	Cool-temperate	1.11586	0.269231	0.0156981
AU-EC1	Ilex pedunculosa	Cool-temperate	0.374201	0.0477161	0.00756459
AU-EC1	Ilex sugerokii	Cool-temperate	0.0616506	0.0209452	0.0298127
AU-EC1	Lyonia ovalifolia var. elliptica	Cool-temperate	0.237948	0.112538	0.00898065
AU-EC1	Magnolia obovata	Cool-temperate	3.56236	0.752157	0.0063484
AU-EC1	Magnolia salicifolia	Cool-temperate	0.356909	0.0452994	0.0376958
AU-EC1	Others	Cool-temperate	0.176544	0.0108991	0.0886471
AU-EC1	Pieris japonica	Cool-temperate	0.177071	0.0104855	0.0271696
AU-EC1	Prunus grayana	Cool-temperate	0.0542446	0.0309695	0.0892706
AU-EC1	Quercus crispula	Cool-temperate	1.03622	0.333316	0.0171825
AU-EC1	Schizophragma hydrangeoides	Cool-temperate	0.0122673	0.00751583	0.0294133
AU-EC1	Sorbus commixta	Cool-temperate	0.0172985	0.0107156	0.0130133
AU-EC1	Styrax japonicus	Cool-temperate	0.13945	0.0819483	0.00838917
AU-EC1	Styrax obassius	Cool-temperate	0.199101	0.0733814	0.0178463
AY-EB1	Actinodaphne acuminata	Warm-temperate	2.31615	0.476264	0.0195816
AY-EB1	Camellia japonica	Warm-temperate	6.32017	0.240782	0.0158029
AY-EB1	Castanopsis sp.	Warm-temperate	14.0078	2.89908	0.0165295
AY-EB1	Cinnamomum yabunikkei	Warm-temperate	4.99361	0.306049	0.0884163
AY-EB1	Cleyera japonica	Warm-temperate	7.85508	0.263615	0.0153807
AY-EB1	Daphniphyllum macropodum	Warm-temperate	0.0890018	0.021072	0.141809
AY-EB1	Diospyros morrisiana	Warm-temperate	0.823545	0.183621	0.0122999
AY-EB1	Distylium racemosum	Warm-temperate	59.5504	3.49986	0.0107384
AY-EB1	Eurya japonica	Warm-temperate	0.614724	0.0395828	0.0331312
AY-EB1	Ficus erecta	Warm-temperate	0.0116221	0.00795114	0.0157576
AY-EB1	Illicium anisatum	Warm-temperate	0.110489	0.0451228	0.0513658
AY-EB1	Lithocarpus edulis	Warm-temperate	2.96481	0.938884	0.0319501
AY-EB1	Litsea coreana	Warm-temperate	0.0633801	0.0352403	0.0661266
AY-EB1	Machilus japonica	Warm-temperate	7.65504	0.521735	0.0214585
AY-EB1	Machilus thunbergii	Warm-temperate	37.0043	2.5615	0.0104766
AY-EB1	Meliosma rigida	Warm-temperate	0.297966	0.175389	0.014695
AY-EB1	Neolitsea aciculata	Warm-temperate	1.32841	0.424369	0.0446144
AY-EB1	Neolitsea sericea	Warm-temperate	0.113908	0.0294332	0.102623
AY-EB1	Others	Warm-temperate	1.99066	1.60013	0.00710297
AY-EB1	Podocarpus macrophyllus	Warm-temperate	1.39259	1.37651	0.0039908
AY-EB1	Premna microphylla	Warm-temperate	0.0306365	0.0188534	0.0375963
AY-EB1	Quercus acuta	Warm-temperate	44.113	6.21472	0.00352868
AY-EB1	Quercus gilva	Warm-temperate	13.1987	4.18685	0.00916801
AY-EB1	Quercus salicina	Warm-temperate	20.509	2.24269	0.0161865
AY-EB1	Ternstroemia gymnanthera	Warm-temperate	0.540879	0.19107	0.0248534
AY-EB1	Zanthoxylum ailanthoides	Warm-temperate	0.0911658	0.0293157	0.108093
CC-DB1	Abies firma	Cool-temperate	1.0883	0.229727	0.0331733
CC-DB1	Abies homolepis	Cool-temperate	0.196363	0.0536823	0.0295293
CC-DB1	Acer amoenum	Cool-temperate	1.61748	0.472074	0.00929751
CC-DB1	Acer carpinifolium	Cool-temperate	0.0575151	0.0174738	0.0623276
CC-DB1	Acer cissifolium	Cool-temperate	0.125305	0.0807689	0.0315058
CC-DB1	Acer japonicum	Cool-temperate	0.346133	0.066165	0.0138878
CC-DB1	Acer micranthum	Cool-temperate	0.0231223	0.00878682	0.111602
CC-DB1	Acer nikoense	Cool-temperate	5.19145	1.97358	0
CC-DB1	Acer pictum subsp. dissectum f. connivens	Cool-temperate	5.74694	1.66099	0.0161059
CC-DB1	Acer pictum subsp. pictum f. ambiguum	Cool-temperate	2.02335	1.12303	0.0217548
CC-DB1	Acer rufinerve	Cool-temperate	0.505355	0.253805	0.0257801
CC-DB1	Acer sieboldianum	Cool-temperate	2.33506	0.719115	0.0118513
CC-DB1	Acer tenuifolium	Cool-temperate	0.0390367	0.0294082	0.0232554
CC-DB1	Actinidia arguta	Cool-temperate	0.0521753	0.00889323	0.0309677
CC-DB1	Betula grossa	Cool-temperate	0.0150628	0.00843678	0.0570156
CC-DB1	Carpinus cordata	Cool-temperate	6.75506	0.713632	0.0158871
CC-DB1	Carpinus japonica	Cool-temperate	2.27753	0.651922	0.0236178
CC-DB1	Carpinus laxiflora	Cool-temperate	2.11364	0.499548	0.0158894
CC-DB1	Carpinus tschonoskii	Cool-temperate	4.05348	0.69474	0.0189392
CC-DB1	Castanea crenata	Cool-temperate	0.999845	0.687206	0.0338044
CC-DB1	Chengiopanax sciadophylloides	Cool-temperate	0.0628238	0.0468908	0.0186116
CC-DB1	Clerodendrum trichotomum	Cool-temperate	0.124113	0.0328486	0.0910501
CC-DB1	Clethra barbinervis	Cool-temperate	0.115819	0.0247519	0.0125066
CC-DB1	Cornus controversa	Cool-temperate	1.63232	0.776054	0.0123692
CC-DB1	Cornus kousa var. chinensis	Cool-temperate	0.266853	0.0815805	0.0088258
CC-DB1	Euonymus fortunei	Cool-temperate	0.0226128	0.0152707	0.0224906
CC-DB1	Fagus crenata	Cool-temperate	26.6784	2.95919	0.00963976
CC-DB1	Fagus japonica	Cool-temperate	43.4075	1.60952	0.0157972
CC-DB1	Fraxinus lanuginosa	Cool-temperate	0.165664	0.0998025	0.0141178
CC-DB1	Fraxinus platypoda	Cool-temperate	2.63742	1.08883	0.0138394
CC-DB1	Ilex macropoda	Cool-temperate	0.25323	0.114729	0.0171376
CC-DB1	Kalopanax septemlobus	Cool-temperate	1.98964	1.02184	0.0145504
CC-DB1	Malus tschonoskii	Cool-temperate	0.0184737	0.0126132	0.0379868
CC-DB1	Meliosma myriantha	Cool-temperate	0.476802	0.0776528	0.0353265
CC-DB1	Others	Cool-temperate	1.26277	0.704771	0.00690776
CC-DB1	Pieris japonica	Cool-temperate	1.23078	0.0544352	0.0273828
CC-DB1	Prunus grayana	Cool-temperate	0.633642	0.183326	0.0299766
CC-DB1	Quercus crispula	Cool-temperate	0.504984	0.265048	0.0311236
CC-DB1	Schizophragma hydrangeoides	Cool-temperate	0.0468062	0.0242932	0.0259103
CC-DB1	Stewartia pseudocamellia	Cool-temperate	1.0198	0.256631	0.0111832
CC-DB1	Styrax obassius	Cool-temperate	0.301067	0.194445	0.0192984
CC-DB1	Torreya nucifera	Cool-temperate	0.0202657	0.00776856	0.0698898
CC-DB1	Tsuga sieboldii	Cool-temperate	19.9671	2.27971	0.010291
CC-DB1	Zelkova serrata	Cool-temperate	2.58573	0.762007	0.0265731
DI-DB1	Acer japonicum	Cool-temperate	2.9563	0.10253	0.0406418
DI-DB1	Acer micranthum	Cool-temperate	1.11735	0.133132	0.0572337
DI-DB1	Acer pictum subsp. dissectum	Cool-temperate	5.83748	1.0921	0.0270996
DI-DB1	Acer rufinerve	Cool-temperate	0.0191323	0.00787301	0.175678
DI-DB1	Acer shirasawanum	Cool-temperate	0.273583	0.0802594	0.0902602
DI-DB1	Aesculus turbinata	Cool-temperate	0.269536	0.18511	0.06887
DI-DB1	Aria alnifolia	Cool-temperate	0.35374	0.159375	0.0598486
DI-DB1	Betula grossa	Cool-temperate	6.79546	1.92012	0.00618075
DI-DB1	Chengiopanax sciadophylloides	Cool-temperate	1.36879	0.178357	0.0406211
DI-DB1	Clethra barbinervis	Cool-temperate	0.295616	0.0156801	0.0536971
DI-DB1	Cornus controversa	Cool-temperate	0.914647	0.539419	0.0298916
DI-DB1	Cornus kousa var. chinensis	Cool-temperate	0.136343	0.045061	0.0180841
DI-DB1	Fagus crenata	Cool-temperate	55.6981	2.13009	0.0124294
DI-DB1	Magnolia obovata	Cool-temperate	1.08039	0.460878	0.0307828
DI-DB1	Magnolia salicifolia	Cool-temperate	0.0353535	0.00756315	0.0361601
DI-DB1	Others	Cool-temperate	0.141528	0.00440747	0.107742
DI-DB1	Prunus grayana	Cool-temperate	0.0654217	0.0210174	0.131983
DI-DB1	Pterocarya rhoifolia	Cool-temperate	3.30987	1.12526	0.0266109
DI-DB1	Sorbus commixta	Cool-temperate	0.694104	0.187442	0.0560895
DI-DB1	Viburnum furcatum	Cool-temperate	0.225674	0.0104153	0.0619433
Fushan-1	Adinandra formosana	Warm-temperate	0.178083	0.0671577	0.00132932
Fushan-1	Archidendron lucidum	Warm-temperate	0.0383004	0.0172715	0.10428
Fushan-1	Castanopsis cuspidata	Warm-temperate	11.4254	0.747798	0.0218
Fushan-1	Cinnamomum micranthum	Warm-temperate	2.67141	1.98571	0.0107382
Fushan-1	Cinnamomum subavenium	Warm-temperate	0.663115	0.151615	0.0419181
Fushan-1	Cleyera japonica	Warm-temperate	1.577	0.201823	0.0115039
Fushan-1	Cryptocarya chinensis	Warm-temperate	0.102048	0.0440483	0.0293838
Fushan-1	Daphniphyllum glaucescens	Warm-temperate	0.0510399	0.0264178	0.0116435
Fushan-1	Diospyros morrisiana	Warm-temperate	2.20068	0.320286	0.0351375
Fushan-1	Elaeocarpus japonicus	Warm-temperate	5.28175	0.739768	0.0431982
Fushan-1	Engelhardia roxburghiana	Warm-temperate	0.770156	0.151648	0.0318211
Fushan-1	Eurya loquaiana	Warm-temperate	0.0384757	0.00972625	0.0369484
Fushan-1	Ficus erecta	Warm-temperate	0.101781	0.0153229	0.00968158
Fushan-1	Glochidion acuminatum	Warm-temperate	1.80833	0.42692	0.0403516
Fushan-1	Gordonia axillaris	Warm-temperate	0.115273	0.0884291	0.0337958
Fushan-1	Helicia formosana	Warm-temperate	4.6066	0.112141	0.0418476
Fushan-1	Ilex ficoidea	Warm-temperate	0.0449152	0.0242389	0.00735956
Fushan-1	Ilex formosana	Warm-temperate	0.5415	0.147909	0
Fushan-1	Lagerstroemia subcostata	Warm-temperate	1.56073	0.454242	0.00480261
Fushan-1	Lindera communis	Warm-temperate	1.12419	0.453602	0.00736341
Fushan-1	Lithocarpus harlandii	Warm-temperate	2.51095	1.19986	0.0148473
Fushan-1	Lithocarpus uraianus	Warm-temperate	26.5154	5.69639	0.0101526
Fushan-1	Litsea acuminata	Warm-temperate	4.78798	0.492927	0.0244749
Fushan-1	Machilus thunbergii	Warm-temperate	8.71691	1.26755	0.0137748
Fushan-1	Machilus zuihoensis	Warm-temperate	8.7677	1.44297	0.0346213
Fushan-1	Mallotus japonicus	Warm-temperate	0.167554	0.113087	0.0563321
Fushan-1	Meliosma squamulata	Warm-temperate	3.62159	0.746517	0.00929842
Fushan-1	Michelia compressa	Warm-temperate	0.0168577	0.0127124	0.0391903
Fushan-1	Myrsine seguinii	Warm-temperate	2.04476	0.139056	0.0239211
Fushan-1	Osmanthus matsumuranus	Warm-temperate	0.065819	0.0536269	0.00365574
Fushan-1	Others	Warm-temperate	3.06445	0.412829	0.0125485
Fushan-1	Prunus phaeosticta	Warm-temperate	1.86508	0.235354	0.0276038
Fushan-1	Pyrenaria shinkoensis	Warm-temperate	2.83708	0.321689	0.0153288
Fushan-1	Quercus gilva	Warm-temperate	2.76592	1.33542	0.0214783
Fushan-1	Quercus longinux	Warm-temperate	0.0669934	0.0396979	0.00647455
Fushan-1	Randia cochinchinensis	Warm-temperate	0.490165	0.0485735	0.0247765
Fushan-1	Rhododendron leptosanthum	Warm-temperate	0.130425	0.0402664	0.0133285
Fushan-1	Rhus succedanea	Warm-temperate	4.44605	0.687016	0.0114756
Fushan-1	Schefflera octophylla	Warm-temperate	3.40919	0.458604	0.0146964
Fushan-1	Symplocos glauca	Warm-temperate	0.24466	0.0900164	0.0228514
Fushan-1	Symplocos theophrastifolia	Warm-temperate	0.476748	0.0667135	0.0298799
Fushan-1	Tricalysia dubia	Warm-temperate	0.0297742	0.0122118	0.0416614
Fushan-1	Turpinia formosana	Warm-temperate	0.0863804	0.0740153	0.0117143
Fushan-2	Adinandra formosana	Warm-temperate	0.0437356	0.0310014	0.0164473
Fushan-2	Castanopsis cuspidata	Warm-temperate	9.82517	1.80318	0.025016
Fushan-2	Cinnamomum micranthum	Warm-temperate	3.91784	1.73088	0.00662055
Fushan-2	Cinnamomum subavenium	Warm-temperate	0.116045	0.102373	0.0512839
Fushan-2	Cleyera japonica	Warm-temperate	0.084684	0.0535204	0.015987
Fushan-2	Cryptocarya chinensis	Warm-temperate	0.666997	0.371437	0.0240397
Fushan-2	Diospyros morrisiana	Warm-temperate	0.745803	0.351138	0.0393877
Fushan-2	Elaeocarpus japonicus	Warm-temperate	0.191509	0.148789	0.0816645
Fushan-2	Elaeocarpus sylvestris	Warm-temperate	0.014759	0.00574177	0.00261279
Fushan-2	Engelhardia roxburghiana	Warm-temperate	6.14741	1.39039	0.0228859
Fushan-2	Eurya loquaiana	Warm-temperate	0.023594	0.00683343	0.0846966
Fushan-2	Glochidion acuminatum	Warm-temperate	2.11771	0.454847	0.0365347
Fushan-2	Helicia formosana	Warm-temperate	3.94269	0.0912332	0.0261533
Fushan-2	Ilex formosana	Warm-temperate	0.0722726	0.066335	0
Fushan-2	Ilex rotunda	Warm-temperate	0.19989	0.171912	0.000802451
Fushan-2	Lagerstroemia subcostata	Warm-temperate	0.888332	0.166708	0.0109061
Fushan-2	Lindera communis	Warm-temperate	0.792903	0.346602	0.0196225
Fushan-2	Lithocarpus hancei	Warm-temperate	0.124107	0.0542402	0.0660777
Fushan-2	Lithocarpus harlandii	Warm-temperate	0.4108	0.182975	0.0672325
Fushan-2	Lithocarpus uraianus	Warm-temperate	29.6368	5.59761	0.00208338
Fushan-2	Litsea acuminata	Warm-temperate	8.3051	0.604757	0.025052
Fushan-2	Machilus japonica	Warm-temperate	1.42368	0.97468	0.030678
Fushan-2	Machilus thunbergii	Warm-temperate	4.98379	1.18083	0.0286834
Fushan-2	Machilus zuihoensis	Warm-temperate	11.4658	0.883239	0.0419847
Fushan-2	Meliosma squamulata	Warm-temperate	2.85381	0.254905	0.0113728
Fushan-2	Michelia compressa	Warm-temperate	0.768599	0.53288	0.0133894
Fushan-2	Neolitsea aciculata	Warm-temperate	0.40731	0.312187	0.032296
Fushan-2	Osmanthus matsumuranus	Warm-temperate	0.0927582	0.0829054	0
Fushan-2	Others	Warm-temperate	0.564242	0.0670255	0.0402323
Fushan-2	Prunus phaeosticta	Warm-temperate	0.948887	0.182577	0.0503924
Fushan-2	Pyrenaria shinkoensis	Warm-temperate	3.33901	0.332256	0.0185586
Fushan-2	Quercus gilva	Warm-temperate	3.06551	2.31189	0.0194977
Fushan-2	Quercus longinux	Warm-temperate	0.209283	0.0925395	0.00857623
Fushan-2	Randia cochinchinensis	Warm-temperate	0.146776	0.067233	0.0193956
Fushan-2	Rhus succedanea	Warm-temperate	0.501452	0.361462	0.0317459
Fushan-2	Schefflera octophylla	Warm-temperate	2.1992	0.750946	0.0255039
Fushan-2	Symplocos glauca	Warm-temperate	0.316643	0.189822	0.0165821
Fushan-2	Symplocos theophrastifolia	Warm-temperate	0.285006	0.0424125	0.0437992
Fushan-2	Tricalysia dubia	Warm-temperate	0.0221393	0.0046814	0.00253488
GR-DB1	Acer argutum	Cool-temperate	0.179109	0.0210853	0.0488339
GR-DB1	Acer japonicum	Cool-temperate	0.463439	0.0523556	0.0404616
GR-DB1	Acer pictum subsp. dissectum	Cool-temperate	6.55948	2.10833	0.00411067
GR-DB1	Acer rufinerve	Cool-temperate	0.115127	0.0530949	0.150523
GR-DB1	Acer shirasawanum	Cool-temperate	0.535983	0.0949468	0.0378594
GR-DB1	Acer sieboldianum	Cool-temperate	1.0242	0.873296	0.00534574
GR-DB1	Aesculus turbinata	Cool-temperate	22.3761	1.64517	0.00930303
GR-DB1	Aria alnifolia	Cool-temperate	0.164298	0.118484	0.0117548
GR-DB1	Chengiopanax sciadophylloides	Cool-temperate	0.0383291	0.0183514	0.0935133
GR-DB1	Clethra barbinervis	Cool-temperate	0.0902962	0.0172747	0.0719358
GR-DB1	Cornus controversa	Cool-temperate	0.188864	0.144829	0.0376587
GR-DB1	Cornus kousa var. chinensis	Cool-temperate	0.14944	0.0661666	0.0161793
GR-DB1	Cryptomeria japonica	Cool-temperate	0.343662	0.122459	0.0442178
GR-DB1	Fagus crenata	Cool-temperate	87.1481	4.49227	0.00835439
GR-DB1	Fraxinus lanuginosa f. serrata	Cool-temperate	0.12406	0.012681	0.0598233
GR-DB1	Ilex geniculata	Cool-temperate	0.0183506	0.00470553	0.0316651
GR-DB1	Magnolia obovata	Cool-temperate	13.9281	1.64853	0.0101998
GR-DB1	Others	Cool-temperate	1.3441	0.899927	0.00777405
GR-DB1	Pterocarya rhoifolia	Cool-temperate	1.96085	0.214583	0.0528044
GR-DB1	Quercus crispula	Cool-temperate	2.75845	1.91262	0.0109758
GR-DB1	Stewartia pseudocamellia	Cool-temperate	1.13547	0.135974	0.0217193
GR-DB1	Styrax obassius	Cool-temperate	0.0366542	0.0124497	0.123735
GR-DB1	Symplocos coreana	Cool-temperate	0.0190492	0.00797087	0.0183798
GR-DB1	Viburnum furcatum	Cool-temperate	0.0450853	0.00794767	0.100448
GreenT-1	Acer amoenum	Cool-temperate	11.0422	0.656609	0.0111985
GreenT-1	Acer pictum subsp. dissectum	Cool-temperate	18.5354	0.676138	0.0266894
GreenT-1	Aria alnifolia	Cool-temperate	0.256569	0.0635099	0.0810071
GreenT-1	Betula ermanii	Cool-temperate	7.08302	0.567345	0.0211339
GreenT-1	Betula maximowicziana	Cool-temperate	0.797793	0.745643	0.0174594
GreenT-1	Carpinus cordata	Cool-temperate	2.39077	0.19828	0.0473997
GreenT-1	Cercidiphyllum japonicum	Cool-temperate	23.7671	3.61011	0.003476
GreenT-1	Chengiopanax sciadophylloides	Cool-temperate	0.0224057	0.014034	0.0737479
GreenT-1	Cornus controversa	Cool-temperate	0.317621	0.153012	0.0114761
GreenT-1	Fraxinus mandshurica	Cool-temperate	4.84689	0.479508	0.0229274
GreenT-1	Kalopanax septemlobus	Cool-temperate	2.42807	1.79935	0.00954902
GreenT-1	Magnolia kobus var. borealis	Cool-temperate	0.162562	0.114336	0.0294231
GreenT-1	Magnolia obovata	Cool-temperate	1.37739	0.497555	0.0305122
GreenT-1	Morus australis	Cool-temperate	0.0569623	0.015657	0.188213
GreenT-1	Ostrya japonica	Cool-temperate	4.92683	1.24451	0.0141212
GreenT-1	Others	Cool-temperate	0.607639	0.433546	0.0195893
GreenT-1	Phellodendron amurense	Cool-temperate	2.86894	0.789156	0.0090264
GreenT-1	Picea jezoensis	Cool-temperate	8.39135	1.38559	0.0065974
GreenT-1	Prunus sargentii	Cool-temperate	1.17711	0.417522	0.0173599
GreenT-1	Prunus ssiori	Cool-temperate	1.5555	0.264539	0.0282643
GreenT-1	Quercus crispula	Cool-temperate	8.84113	2.53961	0.0133506
GreenT-1	Sorbus commixta	Cool-temperate	0.0237818	0.0140483	0.11998
GreenT-1	Tilia japonica	Cool-temperate	1.72366	0.232521	0.0113024
GreenT-1	Ulmus davidiana var. japonica	Cool-temperate	0.974251	0.629823	0.0263431
GreenT-2	Acer amoenum	Cool-temperate	10.6133	0.774096	0.0133319
GreenT-2	Acer pictum subsp. dissectum	Cool-temperate	27.02	1.53653	0.0188859
GreenT-2	Aria alnifolia	Cool-temperate	0.183666	0.0955345	0.0457598
GreenT-2	Carpinus cordata	Cool-temperate	5.92631	0.431874	0.032008
GreenT-2	Cercidiphyllum japonicum	Cool-temperate	16.6608	3.13468	0.00230512
GreenT-2	Fraxinus lanuginosa f. serrata	Cool-temperate	0.180153	0.0430189	0.0580031
GreenT-2	Fraxinus mandshurica	Cool-temperate	3.85128	0.603891	0.0247832
GreenT-2	Kalopanax septemlobus	Cool-temperate	0.233646	0.227041	0.0427346
GreenT-2	Magnolia kobus var. borealis	Cool-temperate	0.177458	0.0922439	0.0175548
GreenT-2	Magnolia obovata	Cool-temperate	2.09395	0.771781	0.0219119
GreenT-2	Morus australis	Cool-temperate	0.0905173	0.0492319	0.0674638
GreenT-2	Ostrya japonica	Cool-temperate	4.88513	1.19088	0.0122186
GreenT-2	Others	Cool-temperate	0.328769	0.0149539	0.0775251
GreenT-2	Picea jezoensis	Cool-temperate	3.6031	1.4706	0.00668156
GreenT-2	Prunus sargentii	Cool-temperate	0.799034	0.412423	0.0412486
GreenT-2	Prunus ssiori	Cool-temperate	3.98485	0.341811	0.0322729
GreenT-2	Quercus crispula	Cool-temperate	5.40029	2.0847	0.0095853
GreenT-2	Sorbus commixta	Cool-temperate	0.183533	0.0697214	0.0222772
GreenT-2	Syringa reticulata	Cool-temperate	0.050881	0.0288365	0.0534112
GreenT-2	Tilia japonica	Cool-temperate	0.653789	0.189338	0.0295144
GreenT-2	Tilia maximowicziana	Cool-temperate	0.172999	0.0867985	0.00342916
GreenT-2	Ulmus davidiana var. japonica	Cool-temperate	7.99372	2.16039	0.0224055
Halimun-1	(K10712)	Warm-temperate	0.0663572	0.0173401	0.0304743
Halimun-1	Acronychia laurifolia	Warm-temperate	1.10102	0.383076	0.0312063
Halimun-1	Ardisia zollingeri	Warm-temperate	0.0372521	0.0100264	0.0164541
Halimun-1	Astronia spectabilis	Warm-temperate	1.49056	0.68039	0.0278651
Halimun-1	Caryota rumphiana	Warm-temperate	0.05741	0.0348155	0.156152
Halimun-1	Castanopsis acuminatissima	Warm-temperate	5.29385	1.04545	0.0307654
Halimun-1	Castanopsis javanica	Warm-temperate	7.78951	2.66238	0.0320454
Halimun-1	Castanopsis tungurrut	Warm-temperate	5.3585	1.17438	0.0234933
Halimun-1	Cinnamomum sintoc	Warm-temperate	0.0155481	0.0111613	0.0638889
Halimun-1	Dysoxylum densiflorum	Warm-temperate	1.87693	1.56787	0
Halimun-1	Elae (K10714)	Warm-temperate	1.4411	0.432771	0.0174138
Halimun-1	Elaeocarpus oxypyren	Warm-temperate	1.91494	0.480595	0.0221758
Halimun-1	Elaeocarpus sphaericus	Warm-temperate	1.59582	0.458216	0.0123264
Halimun-1	Eurya acuminata	Warm-temperate	0.0518665	0.0298564	0.118162
Halimun-1	Lithocarpus (ruui)	Warm-temperate	0.228501	0.167716	0.0244574
Halimun-1	Lithocarpus elegans	Warm-temperate	0.349045	0.1693	0.072074
Halimun-1	Litsea cubeba	Warm-temperate	0.806875	0.226919	0.0245271
Halimun-1	Machilus rimosa	Warm-temperate	0.00928674	0.00633987	0.0929637
Halimun-1	Neolitsea javanica	Warm-temperate	0.0575804	0.0533186	0.0343969
Halimun-1	Neolitsea triplinervia	Warm-temperate	0.274709	0.064588	0.0709658
Halimun-1	Others	Warm-temperate	0.197472	0.064607	0.00879932
Halimun-1	Platea latifolia	Warm-temperate	8.94886	1.93904	0.0243579
Halimun-1	Podocarpus neriifolius	Warm-temperate	0.103809	0.077169	0.00476583
Halimun-1	Polyosma ilicifolia	Warm-temperate	1.01457	0.23508	0.0217915
Halimun-1	Prunus arborea	Warm-temperate	1.29838	0.600085	0.0138536
Halimun-1	Quercus lineata	Warm-temperate	90.8919	5.55277	0.0150639
Halimun-1	Schima wallichii	Warm-temperate	30.0107	1.98402	0.0160688
Halimun-1	Symplocos cochinchinensis	Warm-temperate	0.266325	0.263128	0.0471275
Halimun-1	Symplocos fasciculata	Warm-temperate	0.759189	0.0974258	0.0627337
Halimun-1	Syzygium (K10696)	Warm-temperate	1.37687	0.367874	0.022242
Halimun-1	Syzygium attenuatum(P171)	Warm-temperate	12.6945	3.31836	0.0264342
Halimun-1	Vernonia arborea	Warm-temperate	4.96568	1.11183	0.0468389
Halimun-2	(K10738)	Subtropical	3.95224	1.65535	0.0142907
Halimun-2	Acer laurinum	Subtropical	0.244742	0.0247778	0.0430843
Halimun-2	Aglaia edulis	Subtropical	0.906284	0.447408	0.0150665
Halimun-2	Alseodaphne (K10807)	Subtropical	6.96429	3.24684	0.00862423
Halimun-2	Altingia excelsa	Subtropical	80.4506	6.87852	0.0141453
Halimun-2	Antidesma montanum	Subtropical	0.0192969	0.00502061	0.0790673
Halimun-2	Ardisia zollingeri	Subtropical	0.362757	0.037568	0.0403101
Halimun-2	Baccaurea (K10730)	Subtropical	0.15204	0.147219	0.0119964
Halimun-2	Beilschmiedia madang	Subtropical	0.024075	0.00811934	0.187693
Halimun-2	Blumeodendron tokbrai	Subtropical	0.246284	0.152173	0.0321222
Halimun-2	Calophyllum (K10853)	Subtropical	0.140415	0.0872856	0.0125703
Halimun-2	Camellia lanceolata	Subtropical	0.0167478	0.00472136	0.0380413
Halimun-2	Caryota rumphiana	Subtropical	0.318443	0.170283	0.100133
Halimun-2	Castanopsis acuminatissima	Subtropical	0.832819	0.457455	0
Halimun-2	Castanopsis javanica	Subtropical	10.5732	3.73462	0.0446491
Halimun-2	Castanopsis tungurrut	Subtropical	18.5185	8.44848	0.0188944
Halimun-2	Chisocheton patens	Subtropical	1.12631	0.678878	0.00754752
Halimun-2	Cryptocarya densiflora	Subtropical	0.0713032	0.060515	0.0395207
Halimun-2	Elaeocarpus petiolatus	Subtropical	0.778875	0.768364	0.0201883
Halimun-2	Engelhardia serrata	Subtropical	2.68441	1.44643	0.0232412
Halimun-2	Eurya acuminata	Subtropical	0.0251955	0.0111552	0.0768889
Halimun-2	Ficus (K10776)	Subtropical	0.00917773	0.00519195	0.0444379
Halimun-2	Ficus fistulosa	Subtropical	0.0861894	0.0567339	0.102892
Halimun-2	Ficus grossularoides	Subtropical	0.0653475	0.0443031	0.0328937
Halimun-2	Ficus ribes	Subtropical	0.121556	0.0494615	0.0328898
Halimun-2	Ficus sinuata	Subtropical	0.0498092	0.0175536	0.206912
Halimun-2	Flacourtia rukam	Subtropical	0.0107805	0.00569076	0.0168441
Halimun-2	Gaertnera (K10791)	Subtropical	0.0895044	0.079937	0.0142811
Halimun-2	Garcinia dioica	Subtropical	0.230139	0.215823	0.0306584
Halimun-2	Garcinia rostrata	Subtropical	0.704496	0.0523141	0.0752324
Halimun-2	Geunsia pentandra	Subtropical	0.39453	0.373255	0.0494318
Halimun-2	Gomphandra javanica	Subtropical	0.403884	0.262141	0.0421397
Halimun-2	Helicia serrata	Subtropical	0.204585	0.128113	0.0270827
Halimun-2	Heliciopsis lanceolata	Subtropical	0.0255575	0.0140502	0.028357
Halimun-2	Horsfieldia glabra	Subtropical	3.58601	0.451667	0.0160936
Halimun-2	Knema subhirtella	Subtropical	1.35959	0.24439	0.0237521
Halimun-2	Laplacea integrrima	Subtropical	1.33216	0.897748	0.0139258
Halimun-2	Lithocarpus (ruui)	Subtropical	4.26475	3.08083	0.028302
Halimun-2	Litsea angulata	Subtropical	0.0479869	0.0245954	0.012953
Halimun-2	Litsea fulva	Subtropical	0.00706423	0.00391859	0.0522265
Halimun-2	Litsea grandis	Subtropical	0.0169187	0.00891847	0.111325
Halimun-2	Macaranga tanarius	Subtropical	0.253743	0.110595	0.0550657
Halimun-2	Macaranga triloba	Subtropical	0.0681235	0.012857	0.0833579
Halimun-2	Machilus declinata	Subtropical	1.91169	1.12924	0.0136763
Halimun-2	Magnolia elegans	Subtropical	1.28896	1.00192	0.0185412
Halimun-2	Mastixia trichotoma	Subtropical	0.105231	0.0594067	0.0606271
Halimun-2	Melanochyla caesia	Subtropical	0.251876	0.113835	0.00551395
Halimun-2	Melicope accedens	Subtropical	1.06893	0.608379	0.0584037
Halimun-2	Meliosma lanceolata	Subtropical	0.0182567	0.00745045	0.109646
Halimun-2	Memecylon floribundum	Subtropical	0.12713	0.117604	0.0152314
Halimun-2	Michelia montana	Subtropical	0.0551027	0.0399779	0.0505096
Halimun-2	Neesia altissima	Subtropical	0.170997	0.0589401	0.0320071
Halimun-2	Neolitsea javanica	Subtropical	0.223132	0.11242	0.051319
Halimun-2	Nothaphoebe umbelliflora	Subtropical	0.206418	0.197765	0.0183287
Halimun-2	Ostodes paniculata	Subtropical	1.38075	1.30098	0.0128613
Halimun-2	Others	Subtropical	2.98628	1.10016	0.0255096
Halimun-2	Parartocarpus venenosus	Subtropical	0.014068	0.00997037	0.118441
Halimun-2	Platea excelsa	Subtropical	0.755157	0.461802	0.0447094
Halimun-2	Platea latifolia	Subtropical	7.02535	1.49774	0.0200864
Halimun-2	Polyalthia lateriflora	Subtropical	1.83972	0.712642	0.0107825
Halimun-2	Polyosma ilicifolia	Subtropical	1.43748	0.322193	0.0334784
Halimun-2	Prismatomeris javanica	Subtropical	0.0874121	0.0307641	0.00482357
Halimun-2	Prunus adenopoda	Subtropical	0.086635	0.0648958	0.0544436
Halimun-2	Prunus arborea	Subtropical	1.38691	0.257553	0.0501428
Halimun-2	Psychotria viridiflora	Subtropical	0.0894757	0.00834853	0.141701
Halimun-2	Pternandra (ipis)	Subtropical	0.234181	0.144777	0.0296003
Halimun-2	Pternandra (renjung)	Subtropical	1.18314	0.711208	0.0238261
Halimun-2	Quercus lineata	Subtropical	15.9568	6.9271	0.0179298
Halimun-2	Quercus oidocarpa	Subtropical	0.0474706	0.0388844	0.0207456
Halimun-2	Sauropus (K10765)	Subtropical	0.0226703	0.0179175	0.144999
Halimun-2	Schima wallichii	Subtropical	19.5688	2.21564	0.0350369
Halimun-2	Sloanea sigun	Subtropical	1.09505	0.653902	0.0299003
Halimun-2	Symplocos fasciculata	Subtropical	0.274954	0.080804	0.0598623
Halimun-2	Syzygium (K10923)	Subtropical	1.00308	0.423355	0.0279686
Halimun-2	Syzygium (K10924)	Subtropical	0.126629	0.0890758	0.0436165
Halimun-2	Syzygium attenuatum(P171)	Subtropical	1.00682	0.281069	0.0266689
Halimun-2	Syzygium lineata	Subtropical	5.798	1.34309	0.0189277
Halimun-2	Urophyllum glabrum	Subtropical	0.189958	0.0245046	0.0679926
Halimun-2	Urophyllum macrophyllum	Subtropical	0.235226	0.014307	0.112027
Halimun-3	(K10738)	Subtropical	0.115435	0.0619567	0.0211018
Halimun-3	Acer laurinum	Subtropical	0.488153	0.36749	0.0220567
Halimun-3	Alseodaphne (K10807)	Subtropical	4.08423	1.11119	0.0132247
Halimun-3	Altingia excelsa	Subtropical	9.68641	2.37704	0.0108042
Halimun-3	Antidesma montanum	Subtropical	0.0097728	0.00543153	0
Halimun-3	Antidesma stipulare	Subtropical	0.0779828	0.0443133	0.0177608
Halimun-3	Aporosa (bihibir)	Subtropical	0.0515454	0.0276122	0.0400856
Halimun-3	Beilschmiedia madang	Subtropical	0.0099705	0.00556795	0.0272201
Halimun-3	Blumeodendron tokbrai	Subtropical	0.239388	0.084962	0.056098
Halimun-3	Calophyllum (K10853)	Subtropical	0.27455	0.0693408	0.0205637
Halimun-3	Castanopsis acuminatissima	Subtropical	34.4247	1.08676	0.04877
Halimun-3	Castanopsis javanica	Subtropical	0.342967	0.243695	0.0572476
Halimun-3	Castanopsis tungurrut	Subtropical	0.0947822	0.0466632	0.020855
Halimun-3	Cryptocarya densiflora	Subtropical	0.350308	0.214565	0.0262997
Halimun-3	Dacryodes rugosa	Subtropical	0.0186214	0.0133761	0.134933
Halimun-3	Diplospora singularis	Subtropical	0.525549	0.401084	0.0101759
Halimun-3	Dysoxylum excelsum	Subtropical	0.198764	0.0382096	0.0219339
Halimun-3	Elaeocarpus sphaericus	Subtropical	0.359887	0.0594499	0.0519927
Halimun-3	Engelhardia serrata	Subtropical	0.0959188	0.060636	0.0495505
Halimun-3	Ficus fistulosa	Subtropical	0.022106	0.0141437	0.142937
Halimun-3	Ficus sinuata	Subtropical	0.136998	0.0857101	0.0253321
Halimun-3	Garcinia dioica	Subtropical	0.0128023	0.00480414	0.0261057
Halimun-3	Garcinia rostrata	Subtropical	1.36055	0.102758	0.0495114
Halimun-3	Gomphandra javanica	Subtropical	0.0188793	0.00862902	0.0397473
Halimun-3	Gynotroches axillaris	Subtropical	0.0629164	0.0478626	0.0347156
Halimun-3	Helicia serrata	Subtropical	0.174208	0.0625105	0.0238946
Halimun-3	Horsfieldia glabra	Subtropical	0.751235	0.168309	0.0216341
Halimun-3	Knema subhirtella	Subtropical	0.50054	0.275863	0.0127966
Halimun-3	Laplacea integrrima	Subtropical	1.4004	0.763131	0.0181681
Halimun-3	Lindera bibracteata	Subtropical	0.0352729	0.00606795	0.18903
Halimun-3	Lithocarpus (ruui)	Subtropical	1.57382	0.250857	0.0317297
Halimun-3	Litsea angulata	Subtropical	0.0443839	0.0296739	0.0511611
Halimun-3	Litsea diversifolia	Subtropical	0.019344	0.00746208	0.132808
Halimun-3	Litsea lanceolata	Subtropical	0.020354	0.00706079	0.0631515
Halimun-3	Macaranga tanarius	Subtropical	0.0234114	0.0153845	0.0682616
Halimun-3	Machilus declinata	Subtropical	0.21219	0.0446478	0.0207176
Halimun-3	Macropanax dispermum	Subtropical	0.0865624	0.0394972	0.0374788
Halimun-3	Madhuca (K10919)	Subtropical	0.0984044	0.0835359	0.00704933
Halimun-3	Mastixia trichotoma	Subtropical	0.393885	0.125501	0.0226376
Halimun-3	Melanochyla caesia	Subtropical	0.0171201	0.00780089	0.0164438
Halimun-3	Memecylon floribundum	Subtropical	0.12065	0.0235658	0.0325641
Halimun-3	Memecylon myrsinoides	Subtropical	0.160859	0.0702399	0.0101955
Halimun-3	Myrica esculenta	Subtropical	0.0981992	0.073897	0.0303736
Halimun-3	Neesia altissima	Subtropical	0.125459	0.0292285	0.0162675
Halimun-3	Neolitsea javanica	Subtropical	0.174538	0.0307964	0.0768644
Halimun-3	Others	Subtropical	2.40814	0.188113	0.0356334
Halimun-3	Pandanus furcatus	Subtropical	0.0219991	0.0142354	0.00740524
Halimun-3	Pinanga coronata	Subtropical	0.0276802	0.00452283	0.0361025
Halimun-3	Platea latifolia	Subtropical	1.73491	0.859534	0.0083194
Halimun-3	Podocarpus neriifolius	Subtropical	0.226144	0.135985	0.00900008
Halimun-3	Polyosma ilicifolia	Subtropical	0.235372	0.0640745	0.0353746
Halimun-3	Prismatomeris javanica	Subtropical	0.214581	0.0258845	0.0190253
Halimun-3	Prunus arborea	Subtropical	1.38506	0.313064	0.0379614
Halimun-3	Pternandra (ipis)	Subtropical	1.08999	0.155356	0.0479223
Halimun-3	Pternandra (renjung)	Subtropical	0.369953	0.129268	0.0327474
Halimun-3	Quercus (K10944)	Subtropical	3.15318	0.893665	0.0245956
Halimun-3	Quercus lineata	Subtropical	2.93803	0.689364	0.0332981
Halimun-3	Quercus oidocarpa	Subtropical	9.05252	1.66267	0.021365
Halimun-3	Rapanea affinis/avenius	Subtropical	1.72907	0.144884	0.0215153
Halimun-3	Sandoricum koetjape	Subtropical	0.883265	0.263573	0.0294294
Halimun-3	Schima wallichii	Subtropical	34.5128	2.53746	0.0199332
Halimun-3	Stemonurus secundiflorus	Subtropical	0.797026	0.168033	0.0177159
Halimun-3	Syzygium (K10696)	Subtropical	0.0156742	0.0107276	0.052488
Halimun-3	Syzygium (K10923)	Subtropical	0.790084	0.220253	0.0084779
Halimun-3	Syzygium attenuatum(P171)	Subtropical	0.489004	0.265873	0.025217
Halimun-3	Syzygium lineata	Subtropical	1.37756	0.303842	0.0182379
Halimun-3	Urophyllum glabrum	Subtropical	0.0959982	0.00861698	0.060375
Halimun-3	Verb (K11032)	Subtropical	0.0146236	0.00758757	0.025656
Halimun-3	Viburnum coriaceum	Subtropical	0.0569524	0.014168	0.0255039
HY-EC1	Abies mariesii	Sub-boreal	48.8378	0.52296	0.00922695
HY-EC1	Acer japonicum	Sub-boreal	0.285554	0.13481	0.024382
HY-EC1	Acer tschonoskii	Sub-boreal	0.19418	0.0740208	0.0399596
HY-EC1	Acer ukurunduense	Sub-boreal	0.906151	0.132482	0.0265629
HY-EC1	Betula corylifolia	Sub-boreal	2.73335	0.676837	0.00436262
HY-EC1	Betula ermanii	Sub-boreal	13.0616	1.36211	0.00712306
HY-EC1	Chengiopanax sciadophylloides	Sub-boreal	0.00851	0.00293416	0.0412264
HY-EC1	Fagus crenata	Sub-boreal	0.0340499	0.00806801	0.000153639
HY-EC1	Fraxinus lanuginosa f. serrata	Sub-boreal	0.033756	0.0187604	0.0523368
HY-EC1	Hydrangea paniculata	Sub-boreal	0.059337	0.0161397	0.0224189
HY-EC1	Pinus parviflora var. pentaphylla	Sub-boreal	0.984533	0.981316	0.00913331
HY-EC1	Prunus grayana	Sub-boreal	0.933566	0.167068	0.0211046
HY-EC1	Sorbus commixta	Sub-boreal	1.33972	0.143858	0.00503862
HY-EC1	Taxus cuspidata	Sub-boreal	0.564921	0.297131	0.00098296
HY-EC1	Tsuga diversifolia	Sub-boreal	31.3813	1.1205	0.00597615
IC-BC1	Abies firma	Warm-temperate	15.2006	2.91812	0.00354883
IC-BC1	Betula grossa	Warm-temperate	1.47729	0.741084	0.00860893
IC-BC1	Camellia japonica	Warm-temperate	4.47929	0.29019	0.012456
IC-BC1	Carpinus laxiflora	Warm-temperate	0.68396	0.295953	0.0282632
IC-BC1	Castanopsis cuspidata	Warm-temperate	0.606984	0.14452	0.0924954
IC-BC1	Castanopsis sieboldii	Warm-temperate	5.04166	1.39495	0.0422945
IC-BC1	Castanopsis sp.	Warm-temperate	0.025271	0.0146022	0.0726418
IC-BC1	Chamaecyparis obtusa	Warm-temperate	52.5486	2.54321	0.00625909
IC-BC1	Cinnamomum yabunikkei	Warm-temperate	0.220574	0.146532	0.0202091
IC-BC1	Cleyera japonica	Warm-temperate	11.7169	0.270558	0.00843114
IC-BC1	Daphniphyllum macropodum	Warm-temperate	0.0136746	0.00669695	0.0188573
IC-BC1	Distylium racemosum	Warm-temperate	1.20799	0.322624	0.00604518
IC-BC1	Eurya japonica	Warm-temperate	0.492534	0.0144516	0.0403059
IC-BC1	Ilex macropoda	Warm-temperate	0.2293	0.0647183	0.0155827
IC-BC1	Illicium anisatum	Warm-temperate	1.96348	0.144895	0.0120645
IC-BC1	Litsea coreana	Warm-temperate	1.00123	0.604542	0.0104373
IC-BC1	Lyonia ovalifolia var. elliptica	Warm-temperate	0.121327	0.0466634	0.000525266
IC-BC1	Machilus japonica	Warm-temperate	2.50666	0.468916	0.0222026
IC-BC1	Machilus thunbergii	Warm-temperate	0.174614	0.0768406	0.0498863
IC-BC1	Magnolia obovata	Warm-temperate	0.174395	0.10051	0.000940278
IC-BC1	Mallotus japonicus	Warm-temperate	0.182711	0.123744	0.040668
IC-BC1	Neolitsea aciculata	Warm-temperate	0.93705	0.203646	0.0209003
IC-BC1	Neoshirakia japonica	Warm-temperate	0.106215	0.0162935	0.031194
IC-BC1	Others	Warm-temperate	2.08878	0.865288	0.0151818
IC-BC1	Pieris japonica	Warm-temperate	1.33817	0.177949	0.0135233
IC-BC1	Premna microphylla	Warm-temperate	0.0486886	0.0275806	0.0193852
IC-BC1	Quercus acuta	Warm-temperate	7.7469	1.28593	0.00661638
IC-BC1	Quercus glauca	Warm-temperate	0.559792	0.161775	0.0179907
IC-BC1	Quercus salicina	Warm-temperate	21.5446	3.58628	0.011807
IC-BC1	Quercus sessilifolia	Warm-temperate	10.9429	1.73289	0.00940599
IC-BC1	Rhododendron weyrichii	Warm-temperate	0.237127	0.0368912	0.00803599
IC-BC1	Symplocos myrtacea	Warm-temperate	0.219519	0.0191707	0.0288343
IC-BC1	Symplocos prunifolia	Warm-temperate	2.30882	0.0989662	0.0322622
IC-BC1	Ternstroemia gymnanthera	Warm-temperate	1.1259	0.292859	0.0134504
IC-BC1	Tsuga sieboldii	Warm-temperate	35.9726	3.5411	0.00495485
IC-BC1	Vaccinium bracteatum	Warm-temperate	0.0381289	0.0226257	0.00440956
KA-EB1	Abies firma	Warm-temperate	3.30688	2.6435	0.00435322
KA-EB1	Acer rufinerve	Warm-temperate	1.08057	0.161407	0.0379798
KA-EB1	Callicarpa japonica	Warm-temperate	0.0874994	0.010845	0.0410308
KA-EB1	Camellia japonica	Warm-temperate	0.208288	0.0808323	0.0221976
KA-EB1	Carpinus laxiflora	Warm-temperate	9.87048	0.660008	0.0217314
KA-EB1	Carpinus tschonoskii	Warm-temperate	0.386894	0.253126	0.011255
KA-EB1	Castanopsis cuspidata	Warm-temperate	20.0958	1.80876	0.0252839
KA-EB1	Chamaecyparis obtusa	Warm-temperate	4.3665	0.62443	0.0196851
KA-EB1	Cleyera japonica	Warm-temperate	5.17407	0.218571	0.0335501
KA-EB1	Cornus macrophylla	Warm-temperate	0.307449	0.299211	0.00394147
KA-EB1	Cryptomeria japonica	Warm-temperate	5.73779	4.58732	0.00659783
KA-EB1	Eurya japonica	Warm-temperate	0.135884	0.0370764	0.0449867
KA-EB1	Ilex pedunculosa	Warm-temperate	0.0901665	0.0621716	0.0507431
KA-EB1	Ilex rotunda	Warm-temperate	0.645581	0.455295	0.0157017
KA-EB1	Illicium anisatum	Warm-temperate	0.929391	0.0746892	0.0273539
KA-EB1	Lindera erythrocarpa	Warm-temperate	1.53023	0.50226	0.0190708
KA-EB1	Litsea coreana	Warm-temperate	0.468647	0.137458	0.0246612
KA-EB1	Machilus japonica	Warm-temperate	1.32758	0.768202	0.0124023
KA-EB1	Neolitsea aciculata	Warm-temperate	5.06532	0.351916	0.0124049
KA-EB1	Osmanthus heterophyllus	Warm-temperate	0.0299163	0.0124388	0
KA-EB1	Others	Warm-temperate	1.96857	0.876483	0.0289602
KA-EB1	Pieris japonica	Warm-temperate	1.09329	0.0614516	0.00918139
KA-EB1	Prunus jamasakura	Warm-temperate	2.01298	0.959538	0.0329123
KA-EB1	Prunus spinulosa	Warm-temperate	1.11205	0.644027	0.0356041
KA-EB1	Quercus acuta	Warm-temperate	9.28103	2.98262	0.0165481
KA-EB1	Quercus glauca	Warm-temperate	0.998858	0.202044	0.0365902
KA-EB1	Quercus salicina	Warm-temperate	7.89581	1.18639	0.0258641
KA-EB1	Quercus sessilifolia	Warm-temperate	22.7046	3.45653	0.021987
KA-EB1	Sapindus mukorossi	Warm-temperate	1.22049	0.515586	0.017144
KA-EB1	Symplocos lancifolia	Warm-temperate	0.109439	0.0421236	0.00668781
KA-EB1	Symplocos prunifolia	Warm-temperate	1.31209	0.0937296	0.0202201
KA-EB1	Torreya nucifera	Warm-temperate	0.256059	0.23405	0.0153469
KA-EB1	Tsuga sieboldii	Warm-temperate	10.3853	1.76374	0.00669503
Kenting-1	Aglaia formosana	Tropical	1.80416	0.232667	0.0325742
Kenting-1	Ardisia sieboldii	Tropical	0.261474	0.0462035	0.01641
Kenting-1	Beilschmiedia erythrophloia	Tropical	1.69845	0.424648	0.02769
Kenting-1	Bischofia javanica	Tropical	38.3818	4.71941	0.00887806
Kenting-1	Celtis formosana	Tropical	0.473021	0.457537	0.0217023
Kenting-1	Champereia manillana	Tropical	1.33743	0.153651	0.012842
Kenting-1	Cryptocarya concinna	Tropical	0.926565	0.322798	0.0366659
Kenting-1	Dendrocnide meyeniana	Tropical	3.02378	0.400908	0.0239659
Kenting-1	Diospyros eriantha	Tropical	0.159947	0.0420741	0.0310463
Kenting-1	Diospyros ferrea	Tropical	0.0808664	0.0431782	0.00824071
Kenting-1	Diospyros maritima	Tropical	24.128	0.207519	0.0181241
Kenting-1	Diospyros philippensis	Tropical	2.88531	0.186124	0.0243924
Kenting-1	Dracaena angustifolia	Tropical	0.0168257	0.00308275	0.129384
Kenting-1	Drypetes littoralis	Tropical	2.35273	0.240631	0.0255823
Kenting-1	Ficus ampelas	Tropical	0.267912	0.216962	0.00231748
Kenting-1	Ficus benjamina	Tropical	4.44357	0.317018	0.0270752
Kenting-1	Ficus irisana	Tropical	0.434127	0.215259	0.0995749
Kenting-1	Ficus microcarpa	Tropical	1.72198	0.306962	0.0177426
Kenting-1	Ficus superba	Tropical	0.110916	0.0499024	0.0300675
Kenting-1	Fraxinus griffithii	Tropical	0.156342	0.0826854	0.0327426
Kenting-1	Glochidion philippicum	Tropical	0.0591494	0.0300097	0.00149141
Kenting-1	Glycosmis citrifolia	Tropical	0.00539136	0.00269535	0.0191006
Kenting-1	Gonocaryum calleryanum	Tropical	1.12572	0.0937014	0.0372282
Kenting-1	Koelreuteria henryi	Tropical	3.45299	0.653564	0.0209911
Kenting-1	Leea guineensis	Tropical	0.100201	0.0141798	0.0771963
Kenting-1	Litsea hypophaea	Tropical	0.0736832	0.0547309	0.212592
Kenting-1	Macaranga tanarius	Tropical	1.5407	0.127495	0.0739434
Kenting-1	Machilus japonica	Tropical	4.80247	0.653238	0.015327
Kenting-1	Mallotus philippensis	Tropical	0.110481	0.0281144	0.0431428
Kenting-1	Melanolepis multiglandulosa	Tropical	0.734993	0.173317	0.0258613
Kenting-1	Melia azedarach	Tropical	0.985378	0.966718	0.0523476
Kenting-1	Melicope semecarpifolia	Tropical	0.00957269	0.00513839	0.110854
Kenting-1	Murraya paniculata	Tropical	0.104785	0.0502716	0.025191
Kenting-1	Neolitsea parvigemma	Tropical	0.0580841	0.0265563	0.153413
Kenting-1	Others	Tropical	1.07502	0.502825	0.0237513
Kenting-1	Palaquium formosanum	Tropical	16.8708	0.56557	0.00900621
Kenting-1	Pisonia umbellifera	Tropical	7.72772	0.478442	0.0150532
Kenting-1	Planchonella obovata	Tropical	2.29762	0.294486	0.000131543
Kenting-1	Putranjiva formosana	Tropical	0.60194	0.149674	0.0260748
Kenting-1	Reevesia formosana	Tropical	3.07853	1.13422	0.0122123
Kenting-1	Sapindus mukorossii	Tropical	1.87639	0.427944	0.01084
Kenting-1	Suregada aequorea	Tropical	0.100944	0.0908565	0.00889457
Kenting-1	Syzygium formosanum	Tropical	0.535444	0.520798	0.0105638
Kenting-2	Aglaia formosana	Tropical	2.97926	0.389585	0.0292109
Kenting-2	Antidesma pentandrum	Tropical	0.03714	0.00729757	0.0205494
Kenting-2	Ardisia sieboldii	Tropical	0.239834	0.0584487	0.0801911
Kenting-2	Beilschmiedia erythrophloia	Tropical	1.1991	0.525123	0.0248214
Kenting-2	Bischofia javanica	Tropical	39.6901	3.81887	0.0117524
Kenting-2	Celtis formosana	Tropical	0.330599	0.0976735	0.0555921
Kenting-2	Champereia manillana	Tropical	1.3552	0.145311	0.0116238
Kenting-2	Crateva adansonii	Tropical	0.0844094	0.0794022	0.00273437
Kenting-2	Cryptocarya concinna	Tropical	0.731513	0.377854	0.10248
Kenting-2	Dendrocnide meyeniana	Tropical	3.95261	0.173833	0.0428104
Kenting-2	Diospyros eriantha	Tropical	0.366477	0.0530661	0.0472907
Kenting-2	Diospyros maritima	Tropical	23.5069	0.247669	0.0317309
Kenting-2	Diospyros philippensis	Tropical	1.14977	0.225738	0.0111943
Kenting-2	Dracaena angustifolia	Tropical	0.00942689	0.00519555	0
Kenting-2	Drypetes littoralis	Tropical	2.71363	0.23029	0.0479674
Kenting-2	Ehretia acuminata	Tropical	0.125232	0.0784876	0.0298902
Kenting-2	Ficus benjamina	Tropical	10.0063	0.843109	0.0284615
Kenting-2	Ficus irisana	Tropical	0.427042	0.302259	0.0236082
Kenting-2	Ficus microcarpa	Tropical	6.07776	0.274829	0.00441789
Kenting-2	Ficus septica	Tropical	1.02849	0.240764	0.0543144
Kenting-2	Ficus superba	Tropical	1.98875	0.510797	0.00856528
Kenting-2	Ficus virgata	Tropical	0.360615	0.249137	0.0292118
Kenting-2	Glycosmis citrifolia	Tropical	0.0278968	0.00682393	0.0221075
Kenting-2	Koelreuteria henryi	Tropical	0.499626	0.152608	0.0584152
Kenting-2	Leea guineensis	Tropical	0.216294	0.0162405	0.048727
Kenting-2	Litsea hypophaea	Tropical	0.0267091	0.0137074	0.10619
Kenting-2	Macaranga tanarius	Tropical	5.67117	0.170373	0.0575504
Kenting-2	Machilus japonica	Tropical	1.9467	0.686422	0.0402222
Kenting-2	Mallotus philippensis	Tropical	0.132078	0.0460351	0.034215
Kenting-2	Melanolepis multiglandulosa	Tropical	1.32135	0.132923	0.05283
Kenting-2	Melicope semecarpifolia	Tropical	0.159634	0.0325316	0.115748
Kenting-2	Murraya paniculata	Tropical	0.399832	0.156824	0.00733547
Kenting-2	Others	Tropical	3.23306	1.21262	0.0197417
Kenting-2	Palaquium formosanum	Tropical	1.31751	0.64744	0.0155387
Kenting-2	Pisonia umbellifera	Tropical	0.361946	0.0840828	0.0502465
Kenting-2	Planchonella obovata	Tropical	1.76935	0.602313	0.0223729
Kenting-2	Putranjiva formosana	Tropical	0.553298	0.275989	0.0164524
Kenting-2	Radermachera sinica	Tropical	0.778818	0.2579	0.0853731
Kenting-2	Sapindus mukorossii	Tropical	2.22449	0.394989	0.029188
Kenting-2	Scolopia oldhamii	Tropical	0.539258	0.443586	0.00123055
Kenting-2	Syzygium formosanum	Tropical	0.978095	0.396158	0.0733585
KI-EC1	Acer micranthum	Cool-temperate	0.233331	0.0337402	0.0127959
KI-EC1	Acer sieboldianum	Cool-temperate	0.0114765	0.00782943	0.00244417
KI-EC1	Chamaecyparis obtusa	Cool-temperate	146.805	2.65459	0.0050025
KI-EC1	Chamaecyparis pisifera	Cool-temperate	23.3926	2.77914	0.00356527
KI-EC1	Chengiopanax sciadophylloides	Cool-temperate	0.0536081	0.0153319	0.00136657
KI-EC1	Clethra barbinervis	Cool-temperate	0.0106747	0.0068802	0.00310502
KI-EC1	Disanthus cercidifolius	Cool-temperate	0.021427	0.0046398	0.111651
KI-EC1	Ilex macropoda	Cool-temperate	0.197407	0.022785	0.0214215
KI-EC1	Lindera triloba	Cool-temperate	0.332287	0.0111819	0.0168879
KI-EC1	Magnolia obovata	Cool-temperate	4.55768	0.701112	0.0188891
KI-EC1	Magnolia salicifolia	Cool-temperate	0.0408353	0.0175524	0.0177129
KI-EC1	Others	Cool-temperate	0.490012	0.457557	0.00774233
KI-EC1	Prunus apetala var. tetsuyae	Cool-temperate	0.0159317	0.0108166	0.0160261
KI-EC1	Prunus grayana	Cool-temperate	0.0915277	0.0266871	0.0166614
KI-EC1	Quercus crispula	Cool-temperate	4.84226	2.5462	0
KI-EC1	Thujopsis dolabrata	Cool-temperate	12.6697	1.93501	0.00852219
KJ-EB1	Acer palmatum	Warm-temperate	4.03789	1.10233	0.00781366
KJ-EB1	Actinidia arguta	Warm-temperate	0.0218107	0.00669387	0.0418433
KJ-EB1	Aucuba japonica	Warm-temperate	0.03687	0.00421869	0.0189189
KJ-EB1	Camellia japonica	Warm-temperate	11.5885	0.19964	0.0124886
KJ-EB1	Carpinus tschonoskii	Warm-temperate	23.0889	1.10463	0.00546228
KJ-EB1	Castanopsis sieboldii	Warm-temperate	1.93072	1.19038	0.0163213
KJ-EB1	Celastrus orbiculatus	Warm-temperate	0.0224303	0.00646938	0.0743724
KJ-EB1	Celtis sinensis	Warm-temperate	0.627737	0.460148	0.0174844
KJ-EB1	Cephalotaxus harringtonia	Warm-temperate	0.036816	0.020043	0.0177381
KJ-EB1	Cinnamomum yabunikkei	Warm-temperate	9.60087	0.989839	0.0142968
KJ-EB1	Cleyera japonica	Warm-temperate	0.0127077	0.00850586	0.0395441
KJ-EB1	Cornus controversa	Warm-temperate	11.8735	2.22038	0.00829944
KJ-EB1	Cornus kousa var. chinensis	Warm-temperate	0.126774	0.0441225	0.0110005
KJ-EB1	Cornus macrophylla	Warm-temperate	0.678044	0.284903	0.0121448
KJ-EB1	Cryptomeria japonica	Warm-temperate	19.9169	2.26151	0.0127332
KJ-EB1	Diospyros japonica	Warm-temperate	4.29202	0.487321	0.0115697
KJ-EB1	Distylium racemosum	Warm-temperate	1.35799	0.165124	0.0173435
KJ-EB1	Ehretia acuminata var. obovata	Warm-temperate	0.257657	0.102131	0.00740879
KJ-EB1	Eurya japonica	Warm-temperate	0.154117	0.0177852	0.0525079
KJ-EB1	Ficus erecta	Warm-temperate	0.015574	0.011731	0.0423945
KJ-EB1	Hedera rhombea	Warm-temperate	0.0262225	0.0101258	0.0454997
KJ-EB1	Idesia polycarpa	Warm-temperate	2.01705	1.08833	0.0186184
KJ-EB1	Illicium anisatum	Warm-temperate	0.569249	0.185591	0.00438933
KJ-EB1	Ligustrum japonicum	Warm-temperate	0.609805	0.0613058	0.00830024
KJ-EB1	Litsea coreana	Warm-temperate	2.34727	0.399694	0.0091637
KJ-EB1	Machilus japonica	Warm-temperate	2.46791	0.255936	0.00872645
KJ-EB1	Machilus thunbergii	Warm-temperate	9.07968	1.61438	0.0128792
KJ-EB1	Neolitsea sericea	Warm-temperate	0.618301	0.0962164	0.0299584
KJ-EB1	Others	Warm-temperate	1.87301	1.14192	0.00482676
KJ-EB1	Platycarya strobilacea	Warm-temperate	3.3908	0.745489	0.00992382
KJ-EB1	Premna microphylla	Warm-temperate	0.253848	0.0829832	0.000758891
KJ-EB1	Quercus acuta	Warm-temperate	21.1804	2.98371	0.00708265
KJ-EB1	Quercus salicina	Warm-temperate	41.5192	3.17478	0.0174829
KJ-EB1	Quercus serrata	Warm-temperate	1.84745	0.827604	0.00493435
KJ-EB1	Styrax japonicus	Warm-temperate	0.154753	0.0489109	0.0172202
KJ-EB1	Symplocos kuroki	Warm-temperate	1.39952	0.347506	0.00495447
KJ-EB1	Symplocos myrtacea	Warm-temperate	0.0367533	0.0233784	0.00195163
KJ-EB1	Wisteria floribunda	Warm-temperate	0.298378	0.0746653	0.0369237
KK-DB1	Acer amoenum var. matsumurae	Cool-temperate	0.0608928	0.0390075	0.0452036
KK-DB1	Acer japonicum	Cool-temperate	0.82982	0.129622	0.0491103
KK-DB1	Acer nipponicum	Cool-temperate	2.05166	0.131442	0.0739972
KK-DB1	Acer pictum subsp. dissectum	Cool-temperate	3.51772	0.998271	0.0563915
KK-DB1	Acer pictum subsp. mayrii	Cool-temperate	0.501084	0.15456	0.0438681
KK-DB1	Acer sieboldianum	Cool-temperate	0.174218	0.0387702	0.0367996
KK-DB1	Aesculus turbinata	Cool-temperate	2.44978	0.921104	0.0291452
KK-DB1	Chengiopanax sciadophylloides	Cool-temperate	0.690922	0.0247207	0.067662
KK-DB1	Clethra barbinervis	Cool-temperate	0.037711	0.00857328	0.0872085
KK-DB1	Cornus controversa	Cool-temperate	0.213347	0.0172209	0.0540757
KK-DB1	Corylus sieboldiana	Cool-temperate	0.0164431	0.0040456	0.0282713
KK-DB1	Fagus crenata	Cool-temperate	121.944	4.95875	0.0136848
KK-DB1	Kalopanax septemlobus	Cool-temperate	2.95228	2.93518	0.0095069
KK-DB1	Lindera umbellata var. membranacea	Cool-temperate	0.0446021	0.00412255	0.301802
KK-DB1	Magnolia obovata	Cool-temperate	12.2569	2.80515	0.0154456
KK-DB1	Morus australis	Cool-temperate	0.234241	0.0297875	0.0474011
KK-DB1	Others	Cool-temperate	0.0489047	0.0206747	0.0981066
KK-DB1	Prunus grayana	Cool-temperate	0.524101	0.0627358	0.0678251
KK-DB1	Pterocarya rhoifolia	Cool-temperate	5.17574	4.48093	0.0125323
KK-DB1	Symplocos sawafutagi	Cool-temperate	0.00838696	0.00349347	0.09926
KK-DB1	Viburnum furcatum	Cool-temperate	0.0707543	0.00848268	0.102601
KM-DB1	Acer amoenum var. matsumurae	Cool-temperate	0.34539	0.0179854	0.00973297
KM-DB1	Acer japonicum	Cool-temperate	0.0878038	0.0318103	0.0495637
KM-DB1	Acer pictum subsp. dissectum	Cool-temperate	11.5971	2.15156	0.00775182
KM-DB1	Acer sieboldianum	Cool-temperate	0.0350801	0.0244424	0.0440805
KM-DB1	Aesculus turbinata	Cool-temperate	34.8449	4.30894	0.0073447
KM-DB1	Camellia rusticana	Cool-temperate	0.0257467	0.00427675	0.0580615
KM-DB1	Cercidiphyllum japonicum	Cool-temperate	24.0268	6.10367	0.00792435
KM-DB1	Cornus controversa	Cool-temperate	1.2625	0.187889	0.0211287
KM-DB1	Euonymus oxyphyllus	Cool-temperate	0.0255571	0.00909956	0.0474551
KM-DB1	Fagus crenata	Cool-temperate	15.5216	2.64156	0.0119376
KM-DB1	Fraxinus lanuginosa f. serrata	Cool-temperate	0.130729	0.0219116	0.00303484
KM-DB1	Kalopanax septemlobus	Cool-temperate	2.57453	2.51832	0.0117474
KM-DB1	Magnolia obovata	Cool-temperate	1.5436	0.501932	0.0150837
KM-DB1	Morus australis	Cool-temperate	0.226292	0.0427251	0.0263714
KM-DB1	Others	Cool-temperate	0.0392604	0.0130469	0.16618
KM-DB1	Pterocarya rhoifolia	Cool-temperate	11.1773	1.34464	0.0386198
KM-DB1	Quercus crispula	Cool-temperate	17.4327	3.01738	0.00555443
KM-DB1	Stachyurus praecox	Cool-temperate	0.0416424	0.00540447	0.00293864
KM-DB1	Styrax obassius	Cool-temperate	0.0541609	0.0374289	0.0745851
KM-DB1	Ulmus laciniata	Cool-temperate	1.94454	0.795427	0.0178156
KM-DB1	Zelkova serrata	Cool-temperate	3.56208	1.40754	0.0141837
KN-EB1	Acer amoenum	Warm-temperate	6.76155	1.22406	0.0124913
KN-EB1	Acer diabolicum	Warm-temperate	0.484039	0.118086	0.0322218
KN-EB1	Acer palmatum	Warm-temperate	1.10872	0.441745	0.0231921
KN-EB1	Acer pictum subsp. dissectum	Warm-temperate	2.01665	1.70654	0.0200088
KN-EB1	Aucuba japonica	Warm-temperate	0.0398434	0.00478258	0.078682
KN-EB1	Callicarpa japonica	Warm-temperate	0.0511749	0.0132422	0.0613806
KN-EB1	Carpinus tschonoskii	Warm-temperate	0.592619	0.430431	0.0475695
KN-EB1	Cephalotaxus harringtonia	Warm-temperate	0.397638	0.0561685	0.0424049
KN-EB1	Cinnamomum yabunikkei	Warm-temperate	2.29401	0.265554	0.02055
KN-EB1	Clethra barbinervis	Warm-temperate	0.0552651	0.0495939	0.0206864
KN-EB1	Cornus controversa	Warm-temperate	0.501134	0.274989	0.0169464
KN-EB1	Cornus kousa var. chinensis	Warm-temperate	1.05368	0.259915	0.00508474
KN-EB1	Eurya japonica	Warm-temperate	0.218588	0.0767333	0.0232989
KN-EB1	Ilex crenata	Warm-temperate	0.279551	0.0662495	0.0119474
KN-EB1	Illicium anisatum	Warm-temperate	0.647914	0.0520034	0.0411023
KN-EB1	Lindera praecox	Warm-temperate	1.82781	0.0568078	0.0352794
KN-EB1	Litsea coreana	Warm-temperate	0.289251	0.228967	0.0381202
KN-EB1	Meliosma myriantha	Warm-temperate	0.222367	0.0999416	0.0386163
KN-EB1	Morus australis	Warm-temperate	0.171981	0.0380736	0.0214889
KN-EB1	Neolitsea aciculata	Warm-temperate	21.4933	1.05952	0.0232659
KN-EB1	Neolitsea sericea	Warm-temperate	0.621776	0.313529	0.0259528
KN-EB1	Neoshirakia japonica	Warm-temperate	2.22845	0.154467	0.011281
KN-EB1	Orixa japonica	Warm-temperate	0.0851852	0.0141392	0.0650114
KN-EB1	Osmanthus heterophyllus	Warm-temperate	0.349099	0.169579	0.00838929
KN-EB1	Others	Warm-temperate	2.18243	1.73626	0.0103786
KN-EB1	Pourthiaea villosa	Warm-temperate	0.0630406	0.0327173	0.0359063
KN-EB1	Quercus acuta	Warm-temperate	23.715	3.2856	0.0185687
KN-EB1	Quercus salicina	Warm-temperate	2.93953	1.36829	0.0188625
KN-EB1	Staphylea bumalda	Warm-temperate	0.137643	0.0156292	0.042981
KN-EB1	Stewartia monadelpha	Warm-temperate	14.7633	1.87301	0.006628
KN-EB1	Styrax japonicus	Warm-temperate	0.0894202	0.0604705	0.0293235
KN-EB1	Symplocos coreana	Warm-temperate	0.040117	0.0197866	0.0323887
KN-EB1	Zelkova serrata	Warm-temperate	22.1923	2.73432	0.00516053
KY-DB1	Acer japonicum	Cool-temperate	0.8047	0.0685082	0.0309098
KY-DB1	Acer nipponicum	Cool-temperate	1.42545	0.0621413	0.0434479
KY-DB1	Acer rufinerve	Cool-temperate	0.127812	0.0277077	0.0417421
KY-DB1	Acer tschonoskii	Cool-temperate	0.0165432	0.0060123	0.0355733
KY-DB1	Aesculus turbinata	Cool-temperate	2.43321	0.572984	0.0159423
KY-DB1	Betula ermanii	Cool-temperate	4.00824	1.69684	0.00737832
KY-DB1	Chengiopanax sciadophylloides	Cool-temperate	0.74216	0.229057	0.0448954
KY-DB1	Cornus controversa	Cool-temperate	0.196837	0.00827109	0.0899844
KY-DB1	Corylus sieboldiana	Cool-temperate	0.0585237	0.00625193	0.10038
KY-DB1	Euonymus macropterus	Cool-temperate	0.12082	0.0105416	0.0440938
KY-DB1	Fagus crenata	Cool-temperate	101.919	3.52693	0.0104672
KY-DB1	Hydrangea paniculata	Cool-temperate	0.593741	0.0166573	0.0956222
KY-DB1	Others	Cool-temperate	0.296757	0.286917	0.0101756
KY-DB1	Phellodendron amurense	Cool-temperate	0.313454	0.10029	0.0326719
KY-DB1	Prunus grayana	Cool-temperate	0.123324	0.0165624	0.0628617
KY-DB1	Sorbus commixta	Cool-temperate	0.310324	0.0286008	0.0354623
KY-DB1	Symplocos sawafutagi	Cool-temperate	0.0340491	0.00594393	0.0827498
KY-DB1	Tilia japonica	Cool-temperate	0.107424	0.0332258	0.00858749
KY-DB1	Viburnum furcatum	Cool-temperate	0.331702	0.0101777	0.0428835
Lahei-1	(K11286)	Tropical	0.397311	0.139771	0.0401206
Lahei-1	(K11354)	Tropical	0.0723191	0.0170716	0.0182731
Lahei-1	(K11385)	Tropical	0.510326	0.15515	0.0131079
Lahei-1	(K11418)	Tropical	0.0906521	0.0260693	0.0544809
Lahei-1	(K11443)	Tropical	2.00736	0.626797	0.0164784
Lahei-1	(K11459)	Tropical	0.576889	0.0646788	0.0349519
Lahei-1	Agathis borneensis	Tropical	3.60801	0.346402	0.0303782
Lahei-1	Aglaia (K11441)	Tropical	0.428821	0.195787	0.0423079
Lahei-1	Archidendron borneense	Tropical	0.146796	0.0895936	0.0544022
Lahei-1	Ardisia elliptica	Tropical	0.0674714	0.0464759	0.0500561
Lahei-1	Artocarpus nitidus	Tropical	0.176981	0.10028	0.0248198
Lahei-1	Baccaurea macrocarpa	Tropical	0.447959	0.0818959	0.0416031
Lahei-1	Blumeodendron tokbrai	Tropical	0.540195	0.151106	0.00120348
Lahei-1	Bouea oppositifolia	Tropical	0.433392	0.0955481	0.0727834
Lahei-1	Calophyllum (bingtangor)	Tropical	5.05239	0.368274	0.0287223
Lahei-1	Calophyllum (gantaran)	Tropical	0.142056	0.0691759	0.0148229
Lahei-1	Calophyllum (kakar)	Tropical	0.0730165	0.0355972	0.195757
Lahei-1	Calophyllum (kupple)	Tropical	3.21732	1.5644	0
Lahei-1	Calophyllum (marutan)	Tropical	0.0670807	0.0340074	0.103264
Lahei-1	Calophyllum austrocoriaceum	Tropical	0.588684	0.149184	0.0569184
Lahei-1	Calophyllum pulcherrimum	Tropical	2.27575	0.40085	0.0475758
Lahei-1	Campnosperma (K11347)	Tropical	1.5557	0.690265	0.0469453
Lahei-1	Canarium (K11290)	Tropical	0.912084	0.249489	0.00924968
Lahei-1	Canarium (K11311)	Tropical	0.275433	0.165287	0.0515452
Lahei-1	Carallia eugenioidea	Tropical	0.210469	0.0470649	0.0271278
Lahei-1	Castanopsis (K11324)	Tropical	0.0734285	0.0491877	0.0675334
Lahei-1	Cotylelobium burckii	Tropical	17.424	0.895033	0.0124091
Lahei-1	Cratoxylum arborescens	Tropical	0.679653	0.113152	0.0909131
Lahei-1	Diospyros bandamensis	Tropical	0.0196929	0.00848935	0.0405095
Lahei-1	Diospyros hermaphroditica	Tropical	0.690799	0.500292	0.0127738
Lahei-1	Diospyros oblonga	Tropical	0.840116	0.446496	0.0171609
Lahei-1	Diospyros pilosanthera	Tropical	1.43761	0.707186	0.00633158
Lahei-1	Dipterocarpus (K11384)	Tropical	1.86108	1.65164	0.0271383
Lahei-1	Dipterocarpus borneensis	Tropical	1.53602	0.33648	0.0421446
Lahei-1	Elaeocarpus (K11401)	Tropical	0.0675194	0.0302351	0.0562663
Lahei-1	Elaeocarpus mastersii	Tropical	0.0391547	0.0259407	0.0951961
Lahei-1	Engelhardia serrata	Tropical	3.95776	1.45239	0
Lahei-1	Garcinia (gandis)	Tropical	0.596714	0.10956	0.0339894
Lahei-1	Garcinia (K11335)	Tropical	0.700693	0.150267	0.0158654
Lahei-1	Garcinia (K5075)	Tropical	0.0456756	0.0284836	0.045338
Lahei-1	Garcinia rostrata	Tropical	2.48822	0.574325	0.0278461
Lahei-1	Goniothalamus (K11281)	Tropical	0.425201	0.0362863	0.0553302
Lahei-1	Goniothalamus malayanus	Tropical	0.071857	0.0229295	0.0540011
Lahei-1	Gymnacranthera eugeniifolia	Tropical	0.139397	0.089213	0.0388216
Lahei-1	Heritiera albiflora	Tropical	0.178699	0.114112	0.0440964
Lahei-1	Hopea dryobalanoides	Tropical	2.52353	0.0822801	0.0787006
Lahei-1	Horsfieldia crassifolia	Tropical	0.768012	0.149189	0.027111
Lahei-1	Ilex cymosa	Tropical	0.520998	0.0991965	0.0264741
Lahei-1	Isonandra lanceolata	Tropical	0.559117	0.395933	0.00733218
Lahei-1	Ixora havilandii	Tropical	0.0330503	0.0110934	0.0148913
Lahei-1	Koompassia malaccensis	Tropical	0.552592	0.47039	0.0482075
Lahei-1	Lithocarpus (K11472)	Tropical	0.384677	0.114951	0.0869495
Lahei-1	Lithocarpus dasystachyus	Tropical	0.646562	0.216648	0.0275026
Lahei-1	Lophopetalum glabrum	Tropical	0.254109	0.070358	0.061758
Lahei-1	Magnolia bintuluensis	Tropical	0.0540896	0.0148248	0.0590932
Lahei-1	Memecylon (K11412)	Tropical	0.665216	0.181447	0.0564283
Lahei-1	Mesua macrantha	Tropical	0.091438	0.0529357	0.0494397
Lahei-1	Myristica maxima	Tropical	0.205971	0.0567761	0.085594
Lahei-1	Neoscortechinia kingii	Tropical	0.337362	0.109561	0.021366
Lahei-1	Nephelium maingayi	Tropical	0.350294	0.0760396	0.049526
Lahei-1	Others	Tropical	5.64593	0.807762	0.011072
Lahei-1	Palaquium (Mandor)	Tropical	1.32965	0.483297	0.008337
Lahei-1	Palaquium leiocarpus	Tropical	1.19701	0.291719	0.0757061
Lahei-1	Parartocarpus venenosus	Tropical	1.0398	0.508701	0.0411432
Lahei-1	Parastemon urophyllus	Tropical	1.2849	0.576499	0.0272842
Lahei-1	Payena endertii	Tropical	0.348419	0.124959	0.0635389
Lahei-1	Pimelodendron griffithianum	Tropical	0.445803	0.128905	0.0552373
Lahei-1	Polyalthia sumatrana	Tropical	0.393221	0.0747072	0.0483206
Lahei-1	Santiria griffithii	Tropical	0.476236	0.0577743	0.0202448
Lahei-1	Sapo (K11425)	Tropical	0.0476038	0.0238472	0.105472
Lahei-1	Scaphium longiflorum	Tropical	0.192982	0.1449	0.0576463
Lahei-1	Shorea platycarpa	Tropical	4.55491	0.347586	0.0274841
Lahei-1	Shorea retusa	Tropical	1.13459	0.440812	0.0583369
Lahei-1	Shorea teysmanniana	Tropical	8.5783	1.8687	0.0238305
Lahei-1	Sindora coriacea	Tropical	2.80051	0.322716	0.0160725
Lahei-1	Sindora galedypa	Tropical	0.509363	0.49528	0.00435491
Lahei-1	Stemonurus secundiflorus	Tropical	0.74258	0.137481	0.0149727
Lahei-1	Syzygium (K11380)	Tropical	1.04105	0.936127	0.00450763
Lahei-1	Syzygium (K11417)	Tropical	0.177368	0.056507	0.00867563
Lahei-1	Syzygium (kayu)	Tropical	1.07088	0.117384	0.0253293
Lahei-1	Syzygium buxifolia	Tropical	0.184642	0.0325014	0.0256931
Lahei-1	Syzygium decipiens(small)	Tropical	0.159481	0.152866	0.0702624
Lahei-1	Syzygium klosii	Tropical	2.99753	0.190607	0.0296473
Lahei-1	Syzygium lepidocarpa	Tropical	0.866121	0.258269	0.0400734
Lahei-1	Ternstroemia aneura	Tropical	1.04073	0.108883	0.00876723
Lahei-1	Timonius flavescens	Tropical	0.191188	0.0309043	0.0310239
Lahei-1	Trigonopluera (K11488)	Tropical	0.428438	0.232972	0.0165878
Lahei-1	Tristania obovata	Tropical	2.71663	0.245992	0.00664887
Lahei-1	Tristania whitiana	Tropical	0.580254	0.135684	0.000534868
Lahei-1	Vatica (K11445)	Tropical	0.451904	0.22262	0.0227496
Lahei-1	Vatica sarawakensis	Tropical	0.0511498	0.042199	0.0802654
Lahei-1	Vatica umbonata	Tropical	4.07193	1.75282	0.0128206
Lahei-1	Xanthophyllum eurhyncum	Tropical	0.0380498	0.00712236	0.00448351
Lahei-1	Xerospermum laevigatum	Tropical	0.0447156	0.0190403	0.0832549
Lahei-2	(K11385)	Tropical	0.557856	0.101718	0.0390447
Lahei-2	(kambalitan)	Tropical	0.304409	0.0426261	0.0439056
Lahei-2	(Rangas manuk)	Tropical	6.20882	0.979239	0.0107003
Lahei-2	Actinodaphne (K11521)	Tropical	0.010253	0.0059566	0.118304
Lahei-2	Baccaurea macrocarpa	Tropical	0.0735345	0.0558362	0.0408294
Lahei-2	Buchanania sessifolia	Tropical	42.7202	3.99137	0.0138957
Lahei-2	Calophyllum (marutan)	Tropical	0.937217	0.16702	0.0433358
Lahei-2	Calophyllum pulcherrimum	Tropical	0.592773	0.118784	0.079246
Lahei-2	Canarium <Kerowin>	Tropical	0.426533	0.105854	0.0504388
Lahei-2	Chionanthus (K11571)	Tropical	0.243402	0.0588625	0.0378643
Lahei-2	Cleistanthus (K11560)	Tropical	2.7393	0.443655	0.0565719
Lahei-2	Cotylelobium melanoxylon	Tropical	0.0131943	0.00651573	0.163696
Lahei-2	Dialium (K11539)	Tropical	1.05038	0.245486	0.0315366
Lahei-2	Diospyros (evenia)	Tropical	5.97283	2.11624	0.0343285
Lahei-2	Diospyros bandamensis	Tropical	2.46772	0.40237	0.0263995
Lahei-2	Diospyros confertiflora	Tropical	0.292584	0.0470405	0.0268563
Lahei-2	Diospyros hermaphroditica	Tropical	0.880075	0.508935	0.0321407
Lahei-2	Garcinia (K11554)	Tropical	0.269173	0.11601	0.0561016
Lahei-2	Garcinia (K5075)	Tropical	0.0999231	0.0188957	0.043134
Lahei-2	Goniothalamus malayanus	Tropical	0.777487	0.0933367	0.0537709
Lahei-2	Gymnacranthera eugeniifolia	Tropical	0.0850829	0.0174355	0.0109279
Lahei-2	Ixonanthes reticulata	Tropical	18.0244	6.66078	0.0180125
Lahei-2	Knema (K11331)	Tropical	0.717904	0.193272	0.0339939
Lahei-2	Lophopetalum beccarianum	Tropical	1.31408	0.506267	0.0161376
Lahei-2	Madhuca sericea	Tropical	27.2976	1.99117	0.0323142
Lahei-2	Melicope (K11538)	Tropical	0.017067	0.0117272	0.147986
Lahei-2	Memecylon (K11446)	Tropical	0.0682739	0.00959779	0.0450738
Lahei-2	Mesua (K11515)	Tropical	0.141014	0.0259408	0.0812929
Lahei-2	Nephelium maingayi	Tropical	0.353566	0.0692929	0.100026
Lahei-2	Others	Tropical	3.26885	0.580722	0.0555367
Lahei-2	Parastemon urophyllus	Tropical	10.3832	6.26597	0.0135915
Lahei-2	Pentace borneensis	Tropical	0.808176	0.128513	0.0457775
Lahei-2	Podocarpus blumei	Tropical	0.193402	0.079567	0.0709618
Lahei-2	Pternandra coerulescens	Tropical	0.488796	0.128798	0.0322121
Lahei-2	Sandoricum beccarianum	Tropical	1.71534	0.494291	0.0480054
Lahei-2	Semecarpus (umpa)	Tropical	61.6291	2.91203	0.0501508
Lahei-2	Shorea balangeran	Tropical	81.537	8.98909	0.00295164
Lahei-2	Stemonurus secundiflorus	Tropical	0.368136	0.236037	0.037826
Lahei-2	Strombosia ceylanica	Tropical	0.181352	0.0502444	0.0583551
Lahei-2	Syzygium (K11380)	Tropical	0.101488	0.0481521	0.0439284
Lahei-2	Syzygium (K11520)	Tropical	0.0157196	0.0121221	0.0143841
Lahei-2	Syzygium (K11600)	Tropical	7.91439	1.68022	0.00448711
Lahei-2	Syzygium chlorantha	Tropical	0.354096	0.030249	0.0257294
Lahei-2	Syzygium lepidocarpa	Tropical	0.232897	0.0846901	0.0481316
Lahei-2	Tetractomia obovata	Tropical	3.04853	0.216624	0.0395571
Lahei-2	Tetramerista glabra	Tropical	0.027384	0.00824061	0.0779278
Lahei-2	Timonius flavescens	Tropical	0.025811	0.0191608	0.0372733
Lahei-2	Tristania whitiana	Tropical	0.145098	0.0286131	0.0179347
Lahei-2	Vatica (K11508)	Tropical	7.53767	1.42593	0.0391263
Lahei-4	(K11347)	Tropical	0.307355	0.233394	0.0163953
Lahei-4	(K11425)	Tropical	2.23182	0.453671	0.0357001
Lahei-4	(K11825)	Tropical	0.0535947	0.0267034	0.0556378
Lahei-4	(K12779)	Tropical	0.0475387	0.0265896	0.0705598
Lahei-4	(K12792)	Tropical	0.212916	0.087556	0.0295225
Lahei-4	Agathis borneensis	Tropical	0.3992	0.221542	0.0606993
Lahei-4	Aglaia (K11441)	Tropical	0.96509	0.232167	0.0511746
Lahei-4	Baccaurea (small)	Tropical	0.168431	0.0339819	0.0744394
Lahei-4	Baccaurea bracteata	Tropical	0.22826	0.0455794	0.076966
Lahei-4	Blumeodendron tokbrai	Tropical	0.683456	0.289221	0.0025716
Lahei-4	Bouea oppositifolia	Tropical	0.028161	0.0118383	0.0624396
Lahei-4	Buchanania insignis	Tropical	0.0839729	0.0367729	0.15749
Lahei-4	Calophyllum (bingtangor)	Tropical	6.47847	0.231897	0.0263027
Lahei-4	Calophyllum austrocoriaceum	Tropical	1.87298	0.602897	0.0507542
Lahei-4	Calophyllum dasypodum	Tropical	1.17467	0.349268	0.0729554
Lahei-4	Canarium (K11290)	Tropical	1.01048	0.140205	0.0663668
Lahei-4	Canarium (K11311)	Tropical	0.161355	0.0826963	0.06568
Lahei-4	Castanopsis (K4899)	Tropical	0.683064	0.0715209	0.153115
Lahei-4	Cotylelobium lanceolatum	Tropical	8.30438	0.66241	0.0224358
Lahei-4	Cotylelobium melanoxylon	Tropical	1.61377	0.264934	0.0492539
Lahei-4	Cratoxylum glaucum	Tropical	0.5334	0.19033	0.067639
Lahei-4	Dialium patens	Tropical	0.0236948	0.0074651	0
Lahei-4	Diospyros (K11294)	Tropical	0.230153	0.0733958	0.0569177
Lahei-4	Diospyros bandamensis	Tropical	0.465245	0.333257	0.0225487
Lahei-4	Diospyros evenia	Tropical	0.388317	0.248326	0.00236428
Lahei-4	Diospyros hermaphroditica	Tropical	0.319834	0.0161812	0.063257
Lahei-4	Diospyros oblonga	Tropical	0.185411	0.0596375	0.0453747
Lahei-4	Diplospora (K5011)	Tropical	1.84148	0.341239	0
Lahei-4	Dipterocarpus borneensis	Tropical	8.62141	0.661917	0.0407058
Lahei-4	Elaeocarpus (K9388)	Tropical	0.110295	0.0584177	0.132646
Lahei-4	Elaeocarpus petiolatus	Tropical	0.163289	0.0498932	0.143757
Lahei-4	Endiandra rubescens	Tropical	0.116257	0.029542	0.0925189
Lahei-4	Engelhardia serrata	Tropical	1.85628	1.24048	0.039259
Lahei-4	Garcinia (gandis)	Tropical	0.448854	0.0755441	0.0169208
Lahei-4	Garcinia (K11335)	Tropical	0.0285903	0.0162561	0.0236026
Lahei-4	Garcinia havilandii	Tropical	3.51752	0.277607	0.0354758
Lahei-4	Goniothalamus malayanus	Tropical	2.0585	0.277876	0.0299491
Lahei-4	Gonystylus (K12788)	Tropical	0.192247	0.156476	0.0909245
Lahei-4	Gonystylus macrophyllus	Tropical	0.0981039	0.0763046	0.105148
Lahei-4	Gymnacranthera eugeniifolia	Tropical	0.551225	0.140188	0.0574431
Lahei-4	Heritiera albiflora	Tropical	0.275673	0.20631	0.0522201
Lahei-4	Hopea griffithii	Tropical	1.15679	0.0828948	0.0964158
Lahei-4	Horsfieldia crassifolia	Tropical	0.443607	0.0806579	0.0399184
Lahei-4	Ilex (K11637)	Tropical	0.115655	0.0198036	0.0601137
Lahei-4	Ilex hypoglauca	Tropical	0.112066	0.0324756	0.0138256
Lahei-4	Ilex wallichii	Tropical	0.0336225	0.0116539	0.0326489
Lahei-4	Isonandra lanceolata	Tropical	0.0895761	0.015967	0.0365584
Lahei-4	Lithocarpus (K11472)	Tropical	0.7426	0.0578248	0.133038
Lahei-4	Lithocarpus (K9206)	Tropical	0.0963998	0.0245394	0.131528
Lahei-4	Lithocarpus dasystachyus	Tropical	0.0389189	0.0148359	0.199887
Lahei-4	Litsea ochracea	Tropical	0.174725	0.073724	0.126249
Lahei-4	Lophopetalum glabrum	Tropical	0.028978	0.0156772	0.0904078
Lahei-4	Macaranga tanarius	Tropical	0.145686	0.0266594	0.109702
Lahei-4	Magnolia bintuluensis	Tropical	0.230045	0.156638	0.0149423
Lahei-4	Mesua macrantha	Tropical	0.109157	0.0467522	0.06121
Lahei-4	Mezzettia havilandii	Tropical	0.0771774	0.0232769	0.0549088
Lahei-4	Myristica maxima	Tropical	1.64226	0.362977	0.0191005
Lahei-4	Neoscortechinia kingii	Tropical	1.18033	0.122609	0.0154829
Lahei-4	Nephelium maingayi	Tropical	1.2044	0.278932	0.0619645
Lahei-4	Others	Tropical	1.50187	0.471512	0.0147138
Lahei-4	Palaquium (K11923)	Tropical	0.0777274	0.0133539	0.0991102
Lahei-4	Palaquium (Mandor)	Tropical	0.235134	0.110842	0.0864515
Lahei-4	Palaquium leiocarpum	Tropical	6.48313	0.687527	0.0625988
Lahei-4	Parartocarpus venenosus	Tropical	0.179205	0.0950858	0.0683694
Lahei-4	Parastemon urophyllus	Tropical	1.1346	0.668036	0.0268757
Lahei-4	Payena endertii	Tropical	1.08072	0.324694	0.0623942
Lahei-4	Pimelodendron griffithianum	Tropical	0.246126	0.0394339	0.0625747
Lahei-4	Platea excelsa	Tropical	0.0183831	0.0123254	0.0607318
Lahei-4	Polyalthia hypoleuca	Tropical	0.153882	0.0416059	0.0351774
Lahei-4	Polyalthia sumatrana	Tropical	0.168023	0.0286427	0.0797157
Lahei-4	Quercus kerangasensis	Tropical	0.610801	0.555878	0.0359938
Lahei-4	Santiria griffithii	Tropical	0.727884	0.117496	0.0175053
Lahei-4	Santiria tomentosa	Tropical	0.029097	0.015181	0.13813
Lahei-4	Shorea (K11426)	Tropical	0.246377	0.0864561	0.0366702
Lahei-4	Shorea macrobalanos	Tropical	0.0306088	0.0215235	0.184649
Lahei-4	Shorea parvifolia	Tropical	0.29428	0.0380724	0.153686
Lahei-4	Shorea retusa	Tropical	1.01908	0.238521	0.0361877
Lahei-4	Shorea rugosa	Tropical	3.79	0.634818	0.0350264
Lahei-4	Shorea teysmanniana	Tropical	3.77995	0.771156	0.0481075
Lahei-4	Sindora leiocarpa	Tropical	1.38733	0.387843	0.0150928
Lahei-4	Stemonurus grandifolius	Tropical	0.260581	0.155547	0.0642124
Lahei-4	Stemonurus secundiflorus	Tropical	0.862086	0.128465	0.0486391
Lahei-4	Sterculia rhoidifolia	Tropical	0.306086	0.255124	0.0536019
Lahei-4	Syzygium (K11283)	Tropical	0.0795765	0.0401531	0.0427508
Lahei-4	Syzygium (K11380)	Tropical	0.845259	0.518829	0.0298052
Lahei-4	Syzygium (K11600)	Tropical	1.11993	1.09052	0.0377412
Lahei-4	Syzygium (kayu)	Tropical	0.129881	0.0411222	0.0317718
Lahei-4	Syzygium buxifolia	Tropical	0.623459	0.375134	0.0160275
Lahei-4	Syzygium chlorantha	Tropical	0.0613862	0.0497859	0.0373076
Lahei-4	Syzygium klosii	Tropical	4.51348	0.541136	0.0281292
Lahei-4	Syzygium lepidocarpa	Tropical	0.107027	0.0427109	0.0783649
Lahei-4	Syzygium M14	Tropical	0.0361445	0.0182677	0.0722039
Lahei-4	Ternstroemia aneura	Tropical	1.69937	0.271372	0.0643106
Lahei-4	Ternstroemia magnifica	Tropical	0.482001	0.143419	0.077261
Lahei-4	Tristania obovata	Tropical	2.82905	0.324713	0.0325126
Lahei-4	Tristania whitiana	Tropical	0.281485	0.152502	0.0417407
Lahei-4	Vatica (K11445)	Tropical	0.0661759	0.0230099	0.124086
Lahei-4	Xanthophyllum eurhyncum	Tropical	0.740639	0.167585	0.0282825
Lahei-4	Xerospermum laevigatum	Tropical	0.143234	0.0152548	0.0286097
Lahei-4	Xylopia ferruginea	Tropical	0.140381	0.105356	0.0658418
Lahei-4	Xylopia fusca	Tropical	0.0192705	0.00932014	0.125739
MY-EB1	Abies firma	Warm-temperate	0.10363	0.0845637	0.0121318
MY-EB1	Acer rufinerve	Warm-temperate	4.69261	0.202246	0.0309161
MY-EB1	Camellia japonica	Warm-temperate	1.42043	0.184953	0.0207434
MY-EB1	Cinnamomum camphora	Warm-temperate	10.4304	1.22616	0.0242475
MY-EB1	Cinnamomum yabunikkei	Warm-temperate	0.182839	0.0480014	0.0179412
MY-EB1	Cleyera japonica	Warm-temperate	3.04268	0.605682	0.0280612
MY-EB1	Cornus macrophylla	Warm-temperate	0.595428	0.34682	0.0120776
MY-EB1	Dendropanax trifidus	Warm-temperate	0.280773	0.123479	0.0261769
MY-EB1	Eurya japonica	Warm-temperate	1.30255	0.115617	0.0323138
MY-EB1	Ilex integra	Warm-temperate	0.605605	0.362187	0.0144989
MY-EB1	Ilex pedunculosa	Warm-temperate	1.22762	0.0774476	0.0668532
MY-EB1	Illicium anisatum	Warm-temperate	1.81202	0.203796	0.0215704
MY-EB1	Ligustrum japonicum	Warm-temperate	0.428183	0.0577738	0.0519772
MY-EB1	Lithocarpus glaber	Warm-temperate	18.2345	0.559499	0.0325144
MY-EB1	Lyonia ovalifolia var. elliptica	Warm-temperate	2.40379	0.0358092	0.0221673
MY-EB1	Mallotus japonicus	Warm-temperate	0.0617051	0.0330958	0.0161477
MY-EB1	Myrica rubra	Warm-temperate	1.20696	0.227131	0.0241912
MY-EB1	Neolitsea aciculata	Warm-temperate	0.409625	0.140427	0.0168469
MY-EB1	Neolitsea sericea	Warm-temperate	0.250549	0.0315769	0.0249071
MY-EB1	Others	Warm-temperate	2.88941	0.756313	0.0316781
MY-EB1	Photinia glabra	Warm-temperate	0.585068	0.138441	0.0238803
MY-EB1	Pieris japonica	Warm-temperate	0.049871	0.00846107	0.064354
MY-EB1	Pinus densiflora	Warm-temperate	3.56408	0.491042	0.0954476
MY-EB1	Pourthiaea villosa	Warm-temperate	0.0447955	0.00815198	0.0508871
MY-EB1	Prunus jamasakura	Warm-temperate	0.163045	0.126826	0.0247867
MY-EB1	Quercus glauca	Warm-temperate	8.26557	2.02428	0.0326024
MY-EB1	Symplocos glauca	Warm-temperate	21.3453	0.553052	0.0152228
MY-EB1	Symplocos kuroki	Warm-temperate	0.181231	0.10051	0.0535876
MY-EB1	Symplocos prunifolia	Warm-temperate	0.675339	0.307088	0.0331552
MY-EB1	Ternstroemia gymnanthera	Warm-temperate	0.307545	0.159785	0.0376486
MY-EB1	Torreya nucifera	Warm-temperate	2.63147	0.698207	0.00779787
MY-EB1	Toxicodendron trichocarpum	Warm-temperate	1.16468	0.167775	0.0227524
MY-EB1	Vaccinium bracteatum	Warm-temperate	0.365852	0.208166	0.0174474
Nanjenshan-1	Adinandra formosana	Subtropical	0.821699	0.128226	0.0227931
Nanjenshan-1	Antidesma hiiranense	Subtropical	0.138393	0.0290989	0
Nanjenshan-1	Ardisia sieboldii	Subtropical	0.0446275	0.0305054	0.0333912
Nanjenshan-1	Astronia formosana	Subtropical	0.660933	0.129644	0.0119408
Nanjenshan-1	Beilschmiedia erythrophloia	Subtropical	0.24308	0.0649807	0.0120416
Nanjenshan-1	Beilschmiedia tsangii	Subtropical	0.181018	0.0273084	0.0284873
Nanjenshan-1	Camellia hengchunensis	Subtropical	0.267016	0.0759179	0.0284596
Nanjenshan-1	Castanopsis carlesii	Subtropical	16.3719	0.440452	0.00976514
Nanjenshan-1	Castanopsis stellato-spina	Subtropical	0.0824213	0.0337142	0
Nanjenshan-1	Cinnamomum rigidissimum	Subtropical	0.311322	0.0597042	0.0300117
Nanjenshan-1	Cleyera japonica	Subtropical	0.0191807	0.00798868	0.0565719
Nanjenshan-1	Cryptocarya chinensis	Subtropical	0.0488639	0.0283954	0.0250275
Nanjenshan-1	Daphniphyllum glaucescens	Subtropical	2.02555	0.0886651	0.0267426
Nanjenshan-1	Decaspermum gracilentum	Subtropical	1.17409	0.146232	0.0160743
Nanjenshan-1	Diospyros eriantha	Subtropical	0.0948797	0.0206949	0.028038
Nanjenshan-1	Elaeocarpus sylvestris	Subtropical	3.46914	0.360486	0.0185751
Nanjenshan-1	Euonymus pallidifolia	Subtropical	0.0148351	0.00625701	0
Nanjenshan-1	Eurya nitida	Subtropical	1.70479	0.0461266	0.0355037
Nanjenshan-1	Ficus fistulosa	Subtropical	0.0260424	0.0103575	0.0513285
Nanjenshan-1	Garcinia multiflora	Subtropical	0.18733	0.0205241	0.0665879
Nanjenshan-1	Glochidion rubrum	Subtropical	0.322682	0.0557685	0.0189488
Nanjenshan-1	Gordonia axillaris	Subtropical	2.39354	0.185761	0.0386987
Nanjenshan-1	Ilex cochinchinensis	Subtropical	1.14512	0.0658932	0.0263094
Nanjenshan-1	Ilex lonicerifolia	Subtropical	1.13467	0.0398508	0.0242346
Nanjenshan-1	Ilex maximowicziana	Subtropical	1.78181	0.159728	0.0278686
Nanjenshan-1	Ilex uraiensis	Subtropical	1.45112	0.320406	0.0201121
Nanjenshan-1	Illicium arborescens	Subtropical	3.21759	0.050707	0.0335879
Nanjenshan-1	Lithocarpus amygdalifolius	Subtropical	3.06248	0.912376	0.0192394
Nanjenshan-1	Lithocarpus formosanus	Subtropical	2.38173	0.189959	0
Nanjenshan-1	Lithocarpus harlandii	Subtropical	0.9516	0.206504	0.0321818
Nanjenshan-1	Litsea acutivena	Subtropical	0.146809	0.0177933	0.0577087
Nanjenshan-1	Machilus obovatifolia	Subtropical	0.224753	0.0447132	0.0284781
Nanjenshan-1	Machilus thunbergii	Subtropical	0.280194	0.0731294	0.0187122
Nanjenshan-1	Machilus zuihoensis	Subtropical	0.228484	0.167829	0.0411416
Nanjenshan-1	Magnolia kachirachirai	Subtropical	0.394296	0.0451783	0.0416208
Nanjenshan-1	Meliosma squamulata	Subtropical	0.0879728	0.0463644	0.0229061
Nanjenshan-1	Michelia compressa	Subtropical	0.19293	0.0571373	0.0132689
Nanjenshan-1	Microtropis japonica	Subtropical	0.262825	0.0132832	0.0532261
Nanjenshan-1	Myrsine seguinii	Subtropical	0.134832	0.0138878	0.0221717
Nanjenshan-1	Nageia nagi	Subtropical	0.16807	0.0174958	0.0437832
Nanjenshan-1	Neolitsea hiiranensis	Subtropical	0.0973602	0.0433111	0.0417238
Nanjenshan-1	Osmanthus marginatus	Subtropical	4.05411	0.223462	0.0358859
Nanjenshan-1	Others	Subtropical	0.173109	0.0332332	0.0693623
Nanjenshan-1	Podocarpus macrophyllus	Subtropical	0.564676	0.0436552	0.0462697
Nanjenshan-1	Prunus phaeosticta	Subtropical	0.130652	0.0253793	0.0466694
Nanjenshan-1	Psychotria rubra	Subtropical	0.0193737	0.00382112	0.0694794
Nanjenshan-1	Quercus championii	Subtropical	7.51484	1.09798	0.0272558
Nanjenshan-1	Quercus longinux	Subtropical	6.38002	0.871544	0.0279144
Nanjenshan-1	Quercus pachyloma	Subtropical	2.91421	0.209249	0.0297338
Nanjenshan-1	Rhaphiolepis indica	Subtropical	2.85408	0.151641	0.0191095
Nanjenshan-1	Sapium discolor	Subtropical	1.02997	0.0820429	0.0142332
Nanjenshan-1	Schefflera octophylla	Subtropical	0.948477	0.0855115	0.0251406
Nanjenshan-1	Schima superba	Subtropical	2.29758	0.261199	0.0314608
Nanjenshan-1	Sloanea formosana	Subtropical	0.0333451	0.0160307	0.00326569
Nanjenshan-1	Symplocos congesta	Subtropical	0.130843	0.0594156	0.0373808
Nanjenshan-1	Symplocos shilanensis	Subtropical	0.310701	0.0374631	0.0300698
Nanjenshan-1	Symplocos theophrastifolia	Subtropical	0.621467	0.0522119	0.024763
Nanjenshan-1	Syzygium buxifolium	Subtropical	1.36996	0.0237667	0.0262476
Nanjenshan-1	Syzygium euphlebium	Subtropical	1.5339	0.684632	0.0235241
Nanjenshan-1	Syzygium kusukusense	Subtropical	0.221516	0.0639235	0.0152729
Nanjenshan-1	Ternstroemia gymnanthera	Subtropical	0.800442	0.327982	0.0327433
Nanjenshan-1	Tricalysia dubia	Subtropical	0.0377653	0.00303741	0.0392218
Nanjenshan-1	Wendlandia formosana	Subtropical	0.0123847	0.00669538	0.0488172
Nanjenshan-2	Adinandra formosana	Subtropical	1.18087	0.160173	0.0188386
Nanjenshan-2	Ardisia sieboldii	Subtropical	0.178943	0.0752847	0.0246169
Nanjenshan-2	Astronia formosana	Subtropical	0.452599	0.227126	0.0108545
Nanjenshan-2	Beilschmiedia erythrophloia	Subtropical	0.382707	0.0446494	0.0355167
Nanjenshan-2	Beilschmiedia tsangii	Subtropical	0.641007	0.132338	0.024078
Nanjenshan-2	Camellia hengchunensis	Subtropical	0.0778093	0.0121917	0.0619743
Nanjenshan-2	Castanopsis carlesii	Subtropical	12.0409	0.258562	0.0173872
Nanjenshan-2	Castanopsis stellato-spina	Subtropical	0.462618	0.0614171	0.0272144
Nanjenshan-2	Cinnamomum rigidissimum	Subtropical	0.104366	0.0326365	0.0480333
Nanjenshan-2	Cleyera japonica	Subtropical	0.0140323	0.00746463	0.0388242
Nanjenshan-2	Cryptocarya chinensis	Subtropical	0.0109745	0.00679942	0.0402072
Nanjenshan-2	Daphniphyllum glaucescens	Subtropical	3.97184	0.0999669	0.0259728
Nanjenshan-2	Decaspermum gracilentum	Subtropical	0.729305	0.0476656	0.0236293
Nanjenshan-2	Diospyros eriantha	Subtropical	0.087962	0.0244722	0.0128972
Nanjenshan-2	Elaeocarpus sylvestris	Subtropical	2.0599	0.383234	0.0185977
Nanjenshan-2	Eurya nitida	Subtropical	1.5214	0.043799	0.027922
Nanjenshan-2	Ficus fistulosa	Subtropical	0.0405579	0.00896511	0.132068
Nanjenshan-2	Garcinia multiflora	Subtropical	0.110959	0.0219802	0.0641492
Nanjenshan-2	Glochidion rubrum	Subtropical	0.388941	0.0469661	0.0167852
Nanjenshan-2	Gordonia axillaris	Subtropical	2.95672	0.179753	0.036553
Nanjenshan-2	Helicia formosana	Subtropical	0.0252279	0.00628148	0.0803507
Nanjenshan-2	Ilex cochinchinensis	Subtropical	1.19768	0.0627006	0.0360009
Nanjenshan-2	Ilex lonicerifolia	Subtropical	1.27159	0.0312666	0.0172921
Nanjenshan-2	Ilex maximowicziana	Subtropical	0.876611	0.0997657	0.0345087
Nanjenshan-2	Ilex uraiensis	Subtropical	0.957934	0.133079	0.0360401
Nanjenshan-2	Illicium arborescens	Subtropical	3.15706	0.0522949	0.0417768
Nanjenshan-2	Lithocarpus amygdalifolius	Subtropical	5.66115	0.555652	0.0117856
Nanjenshan-2	Lithocarpus formosanus	Subtropical	0.481237	0.0777159	0.013249
Nanjenshan-2	Lithocarpus harlandii	Subtropical	0.552073	0.171443	0.0339437
Nanjenshan-2	Litsea acutivena	Subtropical	0.0835248	0.00638953	0.0881055
Nanjenshan-2	Machilus obovatifolia	Subtropical	0.420322	0.0999111	0.0261481
Nanjenshan-2	Machilus thunbergii	Subtropical	0.311552	0.104022	0.0216623
Nanjenshan-2	Machilus zuihoensis	Subtropical	0.0948031	0.0237772	0.0212922
Nanjenshan-2	Magnolia kachirachirai	Subtropical	0.500279	0.0602719	0.042357
Nanjenshan-2	Mallotus paniculatus	Subtropical	0.0773234	0.01893	0.197331
Nanjenshan-2	Michelia compressa	Subtropical	0.190145	0.0551523	0.0435506
Nanjenshan-2	Microtropis japonica	Subtropical	0.340484	0.0169769	0.0571639
Nanjenshan-2	Myrsine seguinii	Subtropical	0.508026	0.092684	0.0267302
Nanjenshan-2	Nageia nagi	Subtropical	0.303795	0.0595324	0.0248989
Nanjenshan-2	Neolitsea hiiranensis	Subtropical	0.150658	0.0166365	0.0303204
Nanjenshan-2	Osmanthus marginatus	Subtropical	5.32266	0.145424	0.0272394
Nanjenshan-2	Others	Subtropical	0.184033	0.0188093	0.0792868
Nanjenshan-2	Podocarpus macrophyllus	Subtropical	0.807165	0.0697058	0.0446463
Nanjenshan-2	Prunus phaeosticta	Subtropical	0.0573624	0.023891	0
Nanjenshan-2	Psychotria rubra	Subtropical	0.0225234	0.00583058	0.0768812
Nanjenshan-2	Quercus championii	Subtropical	10.6514	1.61625	0.0150631
Nanjenshan-2	Quercus longinux	Subtropical	7.29207	0.844275	0.0260821
Nanjenshan-2	Quercus pachyloma	Subtropical	1.69539	0.192822	0.0230295
Nanjenshan-2	Rhaphiolepis indica	Subtropical	0.541122	0.107132	0.00946867
Nanjenshan-2	Sapium discolor	Subtropical	0.643754	0.151162	0.022435
Nanjenshan-2	Schefflera octophylla	Subtropical	2.29445	0.182916	0.0257838
Nanjenshan-2	Schima superba	Subtropical	4.22581	0.79573	0.0204907
Nanjenshan-2	Symplocos congesta	Subtropical	0.0720701	0.00707451	0.0922322
Nanjenshan-2	Symplocos shilanensis	Subtropical	0.306645	0.0263034	0.0288922
Nanjenshan-2	Symplocos theophrastifolia	Subtropical	0.564755	0.0653982	0.0159863
Nanjenshan-2	Syzygium buxifolium	Subtropical	1.28983	0.0482293	0.0237603
Nanjenshan-2	Syzygium euphlebium	Subtropical	0.449457	0.081805	0.03739
Nanjenshan-2	Syzygium kusukusense	Subtropical	1.82982	0.215417	0.0183313
Nanjenshan-2	Ternstroemia gymnanthera	Subtropical	0.638096	0.0385164	0.031128
Nanjenshan-2	Tricalysia dubia	Subtropical	0.0499958	0.00532556	0.0592399
Nanjenshan-2	Wendlandia formosana	Subtropical	0.0653883	0.0140515	0.0408114
NG-EC1	Abies mariesii	Sub-boreal	14.6454	0.586643	0.0186706
NG-EC1	Abies veitchii	Sub-boreal	13.0087	1.05779	0.0177267
NG-EC1	Acer ukurunduense	Sub-boreal	0.691956	0.161093	0.0577047
NG-EC1	Betula corylifolia	Sub-boreal	0.996946	0.369587	0.00569581
NG-EC1	Betula ermanii	Sub-boreal	6.24688	1.07855	0.00649886
NG-EC1	Others	Sub-boreal	0.0169266	0.010764	0.0188253
NG-EC1	Picea jezoensis var. hondoensis	Sub-boreal	76.5688	3.23286	0.00255156
NG-EC1	Tsuga diversifolia	Sub-boreal	27.6592	1.34624	0.00685178
NG-EC1	Viburnum furcatum	Sub-boreal	0.0173473	0.00751187	0.058893
NP-DB1	Abies sachalinensis	Cool-temperate	1.26191	0.0720816	0.0615872
NP-DB1	Acer amoenum var. matsumurae	Cool-temperate	0.780018	0.207688	0.0227502
NP-DB1	Acer japonicum	Cool-temperate	0.231814	0.0592993	0.00778338
NP-DB1	Acer pictum subsp. dissectum	Cool-temperate	5.53108	0.57749	0.0133275
NP-DB1	Acer pictum subsp. mayrii	Cool-temperate	0.371913	0.158419	0.0106522
NP-DB1	Actinidia arguta	Cool-temperate	0.08737	0.00921049	0.0190264
NP-DB1	Aria alnifolia	Cool-temperate	0.0910236	0.032588	0.00289085
NP-DB1	Betula maximowicziana	Cool-temperate	0.938923	0.361527	0.00532857
NP-DB1	Betula platyphylla var. japonica	Cool-temperate	1.34608	0.641573	0.00827249
NP-DB1	Carpinus cordata	Cool-temperate	0.217466	0.158972	0.00946497
NP-DB1	Cercidiphyllum japonicum	Cool-temperate	7.5764	0.642734	0.0189644
NP-DB1	Cornus controversa	Cool-temperate	0.0640422	0.0493808	0.00788911
NP-DB1	Euonymus oxyphyllus	Cool-temperate	0.0552694	0.0237225	0.00511062
NP-DB1	Fraxinus lanuginosa f. serrata	Cool-temperate	0.43916	0.1276	0.00743121
NP-DB1	Fraxinus mandshurica	Cool-temperate	19.9146	0.776442	0.0180536
NP-DB1	Kalopanax septemlobus	Cool-temperate	1.44453	0.50341	0.012232
NP-DB1	Magnolia kobus var. borealis	Cool-temperate	0.543014	0.083693	0.0177447
NP-DB1	Magnolia obovata	Cool-temperate	0.610414	0.166667	0.0193591
NP-DB1	Others	Cool-temperate	0.146835	0.04505	0.0263142
NP-DB1	Prunus ssiori	Cool-temperate	0.228231	0.0679632	0.0175548
NP-DB1	Quercus crispula	Cool-temperate	14.0439	1.69112	0.0167873
NP-DB1	Schizophragma hydrangeoides	Cool-temperate	0.0896081	0.0182695	0
NP-DB1	Sorbus commixta	Cool-temperate	0.0720121	0.0208841	0.0708616
NP-DB1	Styrax obassius	Cool-temperate	0.170656	0.131143	0.01599
NP-DB1	Tilia japonica	Cool-temperate	23.8331	0.751187	0.0118292
NP-DB1	Tilia maximowicziana	Cool-temperate	0.242123	0.223657	0.0307173
NP-DB1	Tilia maximowicziana var. yesoana	Cool-temperate	1.02166	0.414456	0.0190839
NP-DB1	Toxicodendron orientale	Cool-temperate	0.0335887	0.0147897	0
NP-DB1	Ulmus davidiana var. japonica	Cool-temperate	22.204	1.2675	0.0126851
NP-DB1	Ulmus laciniata	Cool-temperate	0.638343	0.536693	0.0061919
Oakan	Abies sachalinensis	Sub-boreal	37.1596	0.577245	0.0364989
Oakan	Acer japonicum	Sub-boreal	1.97061	0.286253	0.00112539
Oakan	Acer ukurunduense	Sub-boreal	0.882502	0.0314683	0.020154
Oakan	Aria alnifolia	Sub-boreal	0.0464078	0.0221035	0.0153225
Oakan	Betula maximowicziana	Sub-boreal	0.548884	0.0881666	0.0948908
Oakan	Chengiopanax sciadophylloides	Sub-boreal	1.65344	0.0939222	0.0277324
Oakan	Fraxinus lanuginosa f. serrata	Sub-boreal	1.44096	0.0688405	0.0293366
Oakan	Kalopanax septemlobus	Sub-boreal	0.420832	0.217726	0.0280689
Oakan	Magnolia obovata	Sub-boreal	0.556422	0.153691	0.0281103
Oakan	Others	Sub-boreal	0.735969	0.00593038	0.033551
Oakan	Picea glehnii	Sub-boreal	48.4239	2.27185	0.00947455
Oakan	Prunus maximowiczii	Sub-boreal	0.261485	0.0305432	0.0662988
Oakan	Prunus nipponica var. kurilensis	Sub-boreal	0.137799	0.0825355	0.0175679
Oakan	Prunus ssiori	Sub-boreal	0.241184	0.0869819	0.0327281
Oakan	Quercus crispula	Sub-boreal	0.0133123	0.00669351	0.0967162
Oakan	Sorbus commixta	Sub-boreal	2.03399	0.0895358	0.0423238
Oakan	Taxus cuspidata	Sub-boreal	0.208282	0.0501299	0.00469379
OG-DB1	Acer amoenum	Cool-temperate	5.53933	1.40656	0.0163294
OG-DB1	Acer carpinifolium	Cool-temperate	0.0540259	0.0265131	0.000843484
OG-DB1	Acer cissifolium	Cool-temperate	0.193284	0.139699	0.0291582
OG-DB1	Acer nikoense	Cool-temperate	0.285452	0.140312	0.0204884
OG-DB1	Acer pictum subsp. dissectum	Cool-temperate	7.8768	2.30749	0.0127524
OG-DB1	Acer pictum subsp. pictum f. ambiguum	Cool-temperate	1.16492	0.866454	0.0228586
OG-DB1	Acer rufinerve	Cool-temperate	0.168046	0.148134	0.0557548
OG-DB1	Acer sieboldianum	Cool-temperate	0.224221	0.080661	0.0150948
OG-DB1	Acer tenuifolium	Cool-temperate	0.526196	0.0745723	0.0477387
OG-DB1	Aria japonica	Cool-temperate	0.860393	0.459873	0.00708804
OG-DB1	Carpinus cordata	Cool-temperate	4.58589	0.514017	0.0210631
OG-DB1	Carpinus japonica	Cool-temperate	0.471202	0.290459	0.0148894
OG-DB1	Carpinus laxiflora	Cool-temperate	3.04432	0.434192	0.0132076
OG-DB1	Carpinus tschonoskii	Cool-temperate	1.90591	0.831478	0.0149218
OG-DB1	Castanea crenata	Cool-temperate	4.92788	1.21205	0.00954703
OG-DB1	Clethra barbinervis	Cool-temperate	0.0628147	0.051385	0.0235925
OG-DB1	Cornus controversa	Cool-temperate	3.84887	1.05662	0.0128257
OG-DB1	Cornus kousa var. chinensis	Cool-temperate	0.133101	0.0265361	0.00159248
OG-DB1	Euonymus sieboldianus	Cool-temperate	0.0243732	0.0134264	0.0115048
OG-DB1	Fagus crenata	Cool-temperate	14.4588	2.51689	0.0110991
OG-DB1	Fagus japonica	Cool-temperate	24.3892	2.10884	0.0134267
OG-DB1	Hamamelis japonica	Cool-temperate	0.0262796	0.014054	0.0311284
OG-DB1	Ilex macropoda	Cool-temperate	0.310788	0.127077	0.0115521
OG-DB1	Kalopanax septemlobus	Cool-temperate	7.64514	4.19405	0.00941339
OG-DB1	Meliosma myriantha	Cool-temperate	0.191364	0.0418219	0.0480095
OG-DB1	Ostrya japonica	Cool-temperate	3.70605	1.8094	0.00602856
OG-DB1	Others	Cool-temperate	0.388574	0.260786	0.0285554
OG-DB1	Prunus grayana	Cool-temperate	0.432293	0.271642	0.0648351
OG-DB1	Prunus leveilleana	Cool-temperate	0.469856	0.442579	0.0168045
OG-DB1	Quercus crispula	Cool-temperate	4.79016	2.7371	0.00889751
OG-DB1	Quercus serrata	Cool-temperate	20.7879	2.92164	0.00573922
OG-DB1	Styrax japonicus	Cool-temperate	0.181278	0.0581409	0.0305348
OG-DB1	Styrax obassius	Cool-temperate	1.58047	0.140927	0.0212202
OS-EC1	Acer amoenum var. matsumurae	Cool-temperate	0.32509	0.157964	0.014931
OS-EC1	Acer pictum subsp. mono	Cool-temperate	0.903503	0.664929	0.00876043
OS-EC1	Clethra barbinervis	Cool-temperate	0.0334873	0.00784945	0.104728
OS-EC1	Cornus controversa	Cool-temperate	0.0398527	0.0258531	0.109494
OS-EC1	Cornus macrophylla	Cool-temperate	0.0650803	0.0599759	0.0128463
OS-EC1	Cryptomeria japonica	Cool-temperate	307.807	5.43961	0.00521317
OS-EC1	Fraxinus lanuginosa f. serrata	Cool-temperate	0.675179	0.0657243	0.0410769
OS-EC1	Magnolia salicifolia	Cool-temperate	0.0374416	0.009659	0.0424063
OS-EC1	Morus australis	Cool-temperate	0.0129777	0.00556791	0.112193
OS-EC1	Others	Cool-temperate	2.36514	1.50694	0.00669195
OS-EC1	Prunus ssiori	Cool-temperate	0.0601712	0.05388	0.00767197
OS-EC1	Pterocarya rhoifolia	Cool-temperate	2.242	0.304242	0.00676185
OS-EC1	Quercus crispula	Cool-temperate	1.95588	0.459848	0.00101309
OS-EC1	Sorbus commixta	Cool-temperate	0.0381567	0.0188586	0.0297665
OS-EC1	Symplocos sawafutagi	Cool-temperate	0.211789	0.0455676	0.0852378
OS-EC1	Tilia japonica	Cool-temperate	13.6668	3.57042	0.00362822
OS-EC1	Viburnum furcatum	Cool-temperate	0.224249	0.00878345	0.0866887
OT-EC1	Abies mariesii	Sub-boreal	19.222	0.642157	0.0163919
OT-EC1	Acer ukurunduense	Sub-boreal	0.0407143	0.0214872	0.0287434
OT-EC1	Betula ermanii	Sub-boreal	29.1046	1.45959	0.00777566
OT-EC1	Others	Sub-boreal	0.34688	0.291684	0
OT-EC1	Picea jezoensis var. hondoensis	Sub-boreal	3.2574	0.591917	0.0173259
OT-EC1	Tsuga diversifolia	Sub-boreal	113.142	1.71811	0.0055259
OW-EB1	Ardisia sieboldii	Subtropical	72.2598	0.375791	0.0283306
OW-EB1	Bischofia javanica	Subtropical	8.38271	1.95952	0.0461609
OW-EB1	Callicarpa subpubescens	Subtropical	0.416764	0.218812	0.0643417
OW-EB1	Elaeocarpus photiniifolius	Subtropical	54.8515	2.93401	0.0359402
OW-EB1	Ficus boninsimae	Subtropical	0.535518	0.0513071	0.00448175
OW-EB1	Ficus iidaiana	Subtropical	0.0598551	0.0209024	0.0113617
OW-EB1	Hibiscus glaber	Subtropical	19.7198	2.99641	0.0137225
OW-EB1	Machilus boninensis	Subtropical	2.73224	0.322354	0.0131687
OW-EB1	Machilus kobu	Subtropical	0.0886046	0.0204115	0.0367853
OW-EB1	Melia azedarach	Subtropical	4.05489	2.13764	0.00930416
OW-EB1	Melicope grisea	Subtropical	1.30245	0.0599674	0.0515335
OW-EB1	Morus australis	Subtropical	0.0623079	0.0455319	0
OW-EB1	Ochrosia nakaiana	Subtropical	0.436282	0.0741961	0.0591835
OW-EB1	Others	Subtropical	0.0435026	0.00543447	0.401028
OW-EB1	Pisonia umbellifera	Subtropical	36.5353	5.28488	0.00502635
OW-EB1	Planchonella obovata	Subtropical	13.9984	1.06419	0.0184319
OW-EB1	Psychotria homalosperma	Subtropical	0.88959	0.0948235	0.0200196
OW-EB1	Rhaphiolepis indica var. umbellata	Subtropical	0.189637	0.09724	0.0680639
OW-EB1	Sphaeropteris mertensiana	Subtropical	2.4627	0.22678	0.0974334
OW-EB1	Syzygium cleyerifolium	Subtropical	0.41031	0.197125	0.0452713
OW-EB1	Trema orientalis	Subtropical	0.697977	0.090811	0.291126
OW-EB1	Zanthoxylum ailanthoides var. inerme	Subtropical	1.65321	0.184393	0.0320541
OY-DB1	Abies homolepis	Cool-temperate	2.98929	2.17106	0.00715781
OY-DB1	Acer amoenum	Cool-temperate	0.254957	0.0513594	0.022111
OY-DB1	Acer argutum	Cool-temperate	0.0361866	0.00490738	0.0433367
OY-DB1	Acer carpinifolium	Cool-temperate	1.23332	0.0348377	0.0305725
OY-DB1	Acer distylum	Cool-temperate	0.069407	0.0397373	0.0223819
OY-DB1	Acer japonicum	Cool-temperate	0.185409	0.061493	0.0159559
OY-DB1	Acer micranthum	Cool-temperate	0.034458	0.0262427	0.0136382
OY-DB1	Acer pictum subsp. savatieri	Cool-temperate	3.95548	0.855511	0.0032799
OY-DB1	Acer rufinerve	Cool-temperate	1.29643	0.275778	0.00923259
OY-DB1	Acer shirasawanum	Cool-temperate	2.32812	0.316028	0.00485036
OY-DB1	Betula grossa	Cool-temperate	3.10217	1.28457	0.00549235
OY-DB1	Betula maximowicziana	Cool-temperate	5.04648	2.08428	0.00670974
OY-DB1	Carpinus cordata	Cool-temperate	1.08401	0.14121	0.00334428
OY-DB1	Cercidiphyllum japonicum	Cool-temperate	17.1222	3.50703	0.00799647
OY-DB1	Fagus crenata	Cool-temperate	2.46135	1.41781	0.00530088
OY-DB1	Fagus japonica	Cool-temperate	0.847672	0.654173	0.00304417
OY-DB1	Fraxinus apertisquamifera	Cool-temperate	0.0159111	0.00752169	0.0504242
OY-DB1	Fraxinus lanuginosa f. serrata	Cool-temperate	0.035101	0.00748842	0.0415978
OY-DB1	Fraxinus platypoda	Cool-temperate	62.9363	3.88791	0.00895636
OY-DB1	Others	Cool-temperate	2.99948	1.34948	0
OY-DB1	Phellodendron amurense	Cool-temperate	0.314955	0.230211	0.00537627
OY-DB1	Prunus grayana	Cool-temperate	0.263329	0.160366	0.00947895
OY-DB1	Prunus leveilleana	Cool-temperate	0.0155051	0.0118345	0.0109159
OY-DB1	Prunus sargentii	Cool-temperate	0.0144133	0.00791292	0.0385684
OY-DB1	Pterocarya rhoifolia	Cool-temperate	7.00102	0.871455	0.0167391
OY-DB1	Pterostyrax hispidus	Cool-temperate	0.0330424	0.0138287	0.057042
OY-DB1	Stewartia pseudocamellia	Cool-temperate	0.268394	0.083709	0.00923495
OY-DB1	Tilia japonica	Cool-temperate	5.99012	2.16533	0.0029433
OY-DB1	Ulmus laciniata	Cool-temperate	0.909163	0.0780118	0.0256049
OZ-DB1	Acer japonicum	Cool-temperate	0.136487	0.0727139	0.0157591
OZ-DB1	Acer pictum subsp. mayrii	Cool-temperate	9.96129	2.0011	0.00665141
OZ-DB1	Acer sieboldianum	Cool-temperate	1.33628	0.527615	0.00373587
OZ-DB1	Aesculus turbinata	Cool-temperate	37.2244	4.94556	0.00684365
OZ-DB1	Cornus controversa	Cool-temperate	0.108746	0.0689758	0.0156425
OZ-DB1	Cryptomeria japonica	Cool-temperate	8.96971	2.86507	0.00459133
OZ-DB1	Fagus crenata	Cool-temperate	22.3917	2.45419	0.0187985
OZ-DB1	Ilex macropoda	Cool-temperate	0.940745	0.331811	0.00670454
OZ-DB1	Kalopanax septemlobus	Cool-temperate	2.11882	1.07454	0.0135933
OZ-DB1	Magnolia obovata	Cool-temperate	8.13892	1.13878	0.0143572
OZ-DB1	Others	Cool-temperate	4.15561	1.75967	0.00703559
OZ-DB1	Prunus ssiori	Cool-temperate	0.725724	0.205557	0.00303185
OZ-DB1	Pterocarya rhoifolia	Cool-temperate	6.02986	0.812929	0.0138566
OZ-DB1	Quercus crispula	Cool-temperate	9.45932	2.55829	0.00751561
OZ-DB1	Styrax obassius	Cool-temperate	0.19198	0.0699069	0.00367737
OZ-DB1	Thujopsis dolabrata var. hondae	Cool-temperate	24.5257	0.930891	0.00902284
Pasoh-1	Actinodaphne pruinosa	Tropical	0.0190506	0.0112003	0
Pasoh-1	Aglaia leptantha	Tropical	0.0687188	0.0591824	0.0291352
Pasoh-1	Aglaia sexipetala	Tropical	0.0311359	0.0272721	0.0340369
Pasoh-1	Aglaia simplicifolia	Tropical	0.0938831	0.00580858	0.0792106
Pasoh-1	Aglaia spectabilis	Tropical	0.231542	0.221937	0.00838021
Pasoh-1	Aidia densiflora	Tropical	0.800562	0.383809	0.0158829
Pasoh-1	Alangium ebenaceum	Tropical	0.94779	0.125051	0.0685853
Pasoh-1	Albizia splendens	Tropical	1.19039	0.342767	0.0261112
Pasoh-1	Alphonsea maingayi	Tropical	0.894088	0.330366	0.0233817
Pasoh-1	Alseodaphne sp.2	Tropical	0.731313	0.431603	0.020456
Pasoh-1	Anisophyllea corneri	Tropical	0.742188	0.197185	0.0203529
Pasoh-1	Anisoptera laevis	Tropical	4.45996	4.19813	0.0335412
Pasoh-1	Antidesma cuspidatum	Tropical	0.0142072	0.0085232	0.136366
Pasoh-1	Aporosa bracteosa	Tropical	0.13197	0.0700611	0.0124279
Pasoh-1	Aporosa falcifera	Tropical	0.776706	0.76229	0.0169612
Pasoh-1	Aporosa prainiana	Tropical	0.117217	0.0248166	0.0281676
Pasoh-1	Aporosa symplocoides	Tropical	0.0426585	0.0259749	0.0444218
Pasoh-1	Archidendron bubalinum	Tropical	1.44388	0.80236	0.0765371
Pasoh-1	Archidendron microcarpum	Tropical	0.163486	0.132531	0.0444182
Pasoh-1	Ardisia pachysandra	Tropical	0.0339602	0.0196545	0.0352961
Pasoh-1	Artocarpus lowii	Tropical	0.50173	0.427093	0.0222277
Pasoh-1	Artocarpus maingayi	Tropical	0.55667	0.328212	0.00775939
Pasoh-1	Artocarpus nitidus	Tropical	0.0281168	0.017575	0.00664515
Pasoh-1	Artocarpus scortechinii	Tropical	1.33637	0.71765	0.00511013
Pasoh-1	Atuna racemosa	Tropical	0.0188563	0.0126845	0.100965
Pasoh-1	Baccaurea parviflora	Tropical	0.0319141	0.00919829	0.132611
Pasoh-1	Baccaurea racemosa	Tropical	0.0941543	0.0273642	0.0367567
Pasoh-1	Baccaurea reticulata	Tropical	0.064905	0.0203415	0.0319188
Pasoh-1	Barringtonia macrostachya	Tropical	0.0255952	0.0137664	0.0214601
Pasoh-1	Barringtonia pendula	Tropical	0.0938856	0.0552466	0.0630816
Pasoh-1	Blumeodendron calophyllum	Tropical	0.0179097	0.00749941	0.0151408
Pasoh-1	Buchanania sessifolia	Tropical	0.0620938	0.0463018	0.0536405
Pasoh-1	Callerya atropurpurea	Tropical	2.44917	1.05081	0.0190962
Pasoh-1	Calophyllum dioscurii	Tropical	0.141018	0.124486	0.0148672
Pasoh-1	Canarium littorale	Tropical	0.792975	0.268827	0.0195822
Pasoh-1	Canarium patentinervium	Tropical	0.345279	0.199985	0.02637
Pasoh-1	Cryptocarya griffithiana	Tropical	0.0771946	0.0388833	0.0263417
Pasoh-1	Cryptocarya rugulosa	Tropical	0.607607	0.206225	0.0309149
Pasoh-1	Ctenolophon parvifolius	Tropical	4.65272	4.24702	0.00600704
Pasoh-1	Dacryodes costata	Tropical	1.52211	0.451108	0.00881938
Pasoh-1	Dacryodes laxa	Tropical	0.0737011	0.0494141	0.0484207
Pasoh-1	Dacryodes puberula	Tropical	0.167538	0.098152	0.0330755
Pasoh-1	Dacryodes rostrata	Tropical	1.63211	1.24902	0.00953531
Pasoh-1	Dacryodes rugosa	Tropical	0.679461	0.311981	0.0251208
Pasoh-1	Dehaasia polyneura	Tropical	0.125644	0.113112	0.103237
Pasoh-1	Dialium platysepalum	Tropical	0.086955	0.0456294	0.0406123
Pasoh-1	Dialium wallichii	Tropical	0.0717031	0.0411785	0
Pasoh-1	Dillenia sumatrana	Tropical	0.0784914	0.0639701	0.00772461
Pasoh-1	Diospyros apiculata	Tropical	0.545596	0.141713	0.0188139
Pasoh-1	Diospyros scortechinii	Tropical	0.0191271	0.0108562	0.0529105
Pasoh-1	Diospyros venosa	Tropical	0.128696	0.0509685	0.043967
Pasoh-1	Diplospora malaccensis	Tropical	0.0692139	0.0468452	0.0533068
Pasoh-1	Dipterocarpus cornutus	Tropical	12.8703	5.75199	0.017244
Pasoh-1	Dipterocarpus crinitus	Tropical	29.9218	18.2427	0.0118663
Pasoh-1	Dipterocarpus sublamellatus	Tropical	38.8406	12.2626	0.0164986
Pasoh-1	Drypetes longifolia	Tropical	0.121937	0.102214	0.0326129
Pasoh-1	Drypetes pendula	Tropical	0.489855	0.214212	0.00851039
Pasoh-1	Durio griffithii	Tropical	0.634982	0.141379	0.0166268
Pasoh-1	Dyera costulata	Tropical	0.0272121	0.0123298	0.0635698
Pasoh-1	Elateriospermum tapos	Tropical	7.88013	2.95891	0.0117322
Pasoh-1	Epiprinus malayanus	Tropical	0.0877279	0.0273931	0.0427326
Pasoh-1	Garcinia eugeniiefolia	Tropical	0.189171	0.0467705	0.0608149
Pasoh-1	Garcinia pyrifera	Tropical	0.376033	0.161019	0.0104955
Pasoh-1	Garcinia scortechinii	Tropical	0.0200999	0.0103325	0.0177839
Pasoh-1	Gironniera nervosa	Tropical	0.355952	0.25589	0.0176796
Pasoh-1	Gironniera parvifolia	Tropical	0.417964	0.0799599	0.034777
Pasoh-1	Glycosmis chlorosperma	Tropical	0.029095	0.0120405	0.060827
Pasoh-1	Goniothalamus tortilipetalum	Tropical	0.0694724	0.0456767	0.0383655
Pasoh-1	Gonocaryum gracile	Tropical	0.0530333	0.0313005	0.00481912
Pasoh-1	Gonystylus maingayi	Tropical	0.690084	0.673486	0.0231362
Pasoh-1	Gymnacranthera forbesii	Tropical	0.0380897	0.0159813	0.0905041
Pasoh-1	Gynotroches axillaris	Tropical	0.237551	0.14878	0.016435
Pasoh-1	Heritiera elata	Tropical	0.664914	0.643294	0.000936684
Pasoh-1	Heritiera simplicifolia	Tropical	0.393249	0.217571	0.0172531
Pasoh-1	Homalium dictyoneurum	Tropical	0.0826018	0.043071	0.0111505
Pasoh-1	Hopea dryobalanoides	Tropical	0.236567	0.205075	0.0630209
Pasoh-1	Horsfiedlia polyspherula	Tropical	0.093138	0.070545	0.0871003
Pasoh-1	Horsfieldia tomentosa	Tropical	0.0458574	0.025511	0.0204641
Pasoh-1	Ixonanthes icosandra	Tropical	1.9734	0.990742	0.017184
Pasoh-1	Knema curtisii	Tropical	0.0376589	0.016944	0.0133834
Pasoh-1	Knema furfuracea	Tropical	0.170466	0.0806489	0.0342004
Pasoh-1	Knema kunstleri	Tropical	0.380748	0.181056	0.00244213
Pasoh-1	Knema patentinervia	Tropical	0.166156	0.0553594	0.0323925
Pasoh-1	Knema scortechinii	Tropical	0.227232	0.105768	0.0360055
Pasoh-1	Lansium domesticum	Tropical	0.353311	0.179142	0.0150338
Pasoh-1	Lepisanthes senegalensis	Tropical	0.100257	0.0551682	0.0302029
Pasoh-1	Litsea ferruginea	Tropical	0.103074	0.0796873	0.0507386
Pasoh-1	Macaranga lowii	Tropical	2.08717	1.2104	0.0157158
Pasoh-1	Maclurodendron porteri	Tropical	0.409321	0.245088	0.0346391
Pasoh-1	Madhuca malaccensis	Tropical	0.0337304	0.0155519	0.0451169
Pasoh-1	Madhuca pasohensis	Tropical	3.92496	0.730637	0.00894628
Pasoh-1	Mallotus griffithianus	Tropical	0.744661	0.100325	0.0377557
Pasoh-1	Mallotus penangensis	Tropical	0.21994	0.158169	0.0253376
Pasoh-1	Mangifera griffithii	Tropical	0.30557	0.299944	0.0208132
Pasoh-1	Mangifera quadrifida	Tropical	0.0271724	0.00855203	0.0108911
Pasoh-1	Meiogyne monosperma	Tropical	0.0984153	0.0225113	0.0614758
Pasoh-1	Melanochyla angustifolia	Tropical	0.0546881	0.0369624	0.04839
Pasoh-1	Melanochyla fulvinervis	Tropical	1.58763	1.54101	0.0242993
Pasoh-1	Melanochyla species	Tropical	0.869207	0.802179	0.0101381
Pasoh-1	Melanochyla tomentosa	Tropical	0.0296682	0.0215701	0.0101285
Pasoh-1	Melicope glabra	Tropical	0.159099	0.126936	0.0474244
Pasoh-1	Memecylon minutiflorum	Tropical	0.0603364	0.0468407	0.0114874
Pasoh-1	Mesua racemosa	Tropical	0.048146	0.0414902	0.0223213
Pasoh-1	Mezzettia leptopoda	Tropical	0.0795992	0.0713209	0.0485891
Pasoh-1	Microcos lanceolata	Tropical	0.0391397	0.0270285	0.0396853
Pasoh-1	Microdesmis caseariifolia	Tropical	0.11451	0.0448462	0.0457904
Pasoh-1	Monocarpia marginalis	Tropical	4.20406	0.816771	0.0567558
Pasoh-1	Myristica maingayi	Tropical	0.20783	0.17721	0.0239936
Pasoh-1	Neo-Uvaria foetida	Tropical	0.416496	0.220195	0.0168775
Pasoh-1	Neobalanocarpus heimii	Tropical	15.4216	15.3824	0.00915573
Pasoh-1	Neoscortechinia kingii	Tropical	3.94185	0.710754	0.0144488
Pasoh-1	Nephelium costatum	Tropical	0.197209	0.0470155	0.0119337
Pasoh-1	Ochanostachys amentacea	Tropical	3.06483	1.68722	0.00905624
Pasoh-1	Others	Tropical	53.4736	9.77772	0.0136832
Pasoh-1	Palaquium hexandrum	Tropical	1.52325	1.51231	0.0433913
Pasoh-1	Palaquium maingayi	Tropical	0.157185	0.136412	0.0430311
Pasoh-1	Paropsia vareciformis	Tropical	0.217793	0.213332	0.0215776
Pasoh-1	Payena lucida	Tropical	0.18099	0.0485398	0.0182888
Pasoh-1	Pentaspadon motleyi	Tropical	3.37829	3.12676	0.0202147
Pasoh-1	Pimelodendron griffithianum	Tropical	4.27527	1.88653	0.00970003
Pasoh-1	Polyalthia hypoleuca	Tropical	0.117358	0.0674501	0.0558006
Pasoh-1	Polyalthia jenkinsii	Tropical	0.431808	0.10718	0.0326067
Pasoh-1	Polyalthia sclerophylla	Tropical	0.324479	0.253475	0.028024
Pasoh-1	Polyalthia sumatrana	Tropical	0.0273955	0.0171136	0.0216588
Pasoh-1	Popowia pisocarpa	Tropical	0.0338654	0.0255025	0.0369016
Pasoh-1	Popowia tomentosa	Tropical	0.0358028	0.00728106	0.0640932
Pasoh-1	Porterandia anisophylla	Tropical	0.147422	0.0512912	0.0629661
Pasoh-1	Pouteria malaccensis	Tropical	0.0884847	0.0392853	0.061505
Pasoh-1	Psydrax sp.10	Tropical	0.0848195	0.0406172	0.106383
Pasoh-1	Ptychopyxis costata	Tropical	0.196198	0.118745	0.00596801
Pasoh-1	Quercus argentata	Tropical	3.03179	3.02115	0.0435465
Pasoh-1	Ryparosa acuminata	Tropical	0.117998	0.0681352	0.011313
Pasoh-1	Ryparosa kunstleri	Tropical	0.427	0.161366	0.0112498
Pasoh-1	Sandoricum koetjape	Tropical	0.410669	0.214202	0.0114595
Pasoh-1	Santiria apiculata	Tropical	1.42877	0.529175	0.0140546
Pasoh-1	Santiria griffithii	Tropical	2.83581	2.41495	0.00929813
Pasoh-1	Santiria laevigata	Tropical	0.572621	0.406708	0.0384497
Pasoh-1	Santiria tomentosa	Tropical	4.5778	4.14525	0.0136639
Pasoh-1	Scaphium macropodum	Tropical	2.48818	1.60133	0.0237792
Pasoh-1	Scaphocalyx spathacea	Tropical	0.088724	0.0366756	0.0115321
Pasoh-1	Shorea acuminata	Tropical	20.4811	12.3581	0.00283767
Pasoh-1	Shorea dasyphylla	Tropical	0.343716	0.283147	0.017735
Pasoh-1	Shorea leprosula	Tropical	10.3462	6.52613	0.00989382
Pasoh-1	Shorea macroptera	Tropical	5.14076	1.48459	0.0228551
Pasoh-1	Shorea maxwelliana	Tropical	4.30626	3.82437	0.0105163
Pasoh-1	Shorea multiflora	Tropical	8.5365	4.36403	0.0139526
Pasoh-1	Shorea parvifolia	Tropical	18.2509	3.0752	0.0305909
Pasoh-1	Shorea pauciflora	Tropical	16.4365	15.0682	0.0169012
Pasoh-1	Swintonia schwenkii	Tropical	4.33254	3.05613	0.0403876
Pasoh-1	Syzygium claviflorum	Tropical	0.13102	0.0942512	0.0254112
Pasoh-1	Syzygium duthieanum	Tropical	0.733364	0.279163	0.0125733
Pasoh-1	Syzygium filiforme	Tropical	0.128319	0.0955543	0.013722
Pasoh-1	Syzygium griffithii	Tropical	0.458202	0.197565	0.0505882
Pasoh-1	Syzygium sp.	Tropical	0.0184594	0.0132221	0.0645954
Pasoh-1	Syzygium species	Tropical	0.518858	0.419989	0.0263763
Pasoh-1	Teijsmanniodendron coriaceum	Tropical	0.273928	0.101137	0.0199943
Pasoh-1	Triomma malaccensis	Tropical	0.354872	0.302551	0.0323387
Pasoh-1	Vatica bella	Tropical	0.0516412	0.0404027	0.0277257
Pasoh-1	Walsura pinnata	Tropical	0.074438	0.0433914	0.0104684
Pasoh-1	Xanthophyllum eurhynchum	Tropical	0.326339	0.0672857	0.0205124
Pasoh-1	Xanthophyllum griffithii	Tropical	0.127323	0.0432262	0.014448
Pasoh-1	Xanthophyllum rufum	Tropical	0.504608	0.489585	0.00502015
Pasoh-1	Xanthophyllum stipitatum	Tropical	3.21558	2.04464	0.0106997
Pasoh-1	Xerospermum noronhianum	Tropical	0.101397	0.0708375	0.0645504
Pasoh-1	Xylopia ferruginea	Tropical	0.0321656	0.0139241	0.142774
Pasoh-1	Xylopia malayana	Tropical	0.251118	0.153955	0.0047059
Pasoh-2	Actinodaphne pruinosa	Tropical	0.431353	0.340727	0.0898608
Pasoh-2	Aglaia exstipulata	Tropical	0.0894606	0.0656144	0.0203399
Pasoh-2	Aglaia odoratissima	Tropical	0.0753696	0.0678568	0.0618969
Pasoh-2	Aglaia sexipetala	Tropical	0.21851	0.102219	0.0209783
Pasoh-2	Aglaia sp.	Tropical	0.0137562	0.00932347	0.0122653
Pasoh-2	Aglaia tenuicaulis	Tropical	0.135571	0.107161	0.0266051
Pasoh-2	Aidia densiflora	Tropical	0.161847	0.0589246	0.0387082
Pasoh-2	Alangium ebenaceum	Tropical	1.34085	0.392709	0.0339264
Pasoh-2	Alphonsea elliptica	Tropical	0.104638	0.0728373	0.0610686
Pasoh-2	Alphonsea maingayi	Tropical	0.608031	0.247759	0.0260323
Pasoh-2	Anisophyllea corneri	Tropical	0.451171	0.222304	0.021545
Pasoh-2	Anisoptera laevis	Tropical	0.456942	0.443255	0.00397616
Pasoh-2	Aporosa aurea	Tropical	0.100466	0.0390298	0.0157298
Pasoh-2	Aporosa bracteosa	Tropical	0.24242	0.114035	0.0194241
Pasoh-2	Aporosa falcifera	Tropical	0.122966	0.115466	0.0308272
Pasoh-2	Aporosa microstachya	Tropical	0.0232263	0.0127742	0.0495584
Pasoh-2	Aporosa nervosa	Tropical	0.043981	0.0193512	0.0238922
Pasoh-2	Aporosa nigricans	Tropical	0.122524	0.115789	0.0124083
Pasoh-2	Aporosa prainiana	Tropical	0.161615	0.050644	0.0121178
Pasoh-2	Aporosa symplocoides	Tropical	0.0624308	0.0574482	0.0112125
Pasoh-2	Archidendron bubalinum	Tropical	0.71212	0.18624	0.0782162
Pasoh-2	Ardisia pachysandra	Tropical	0.0444897	0.0360955	0.0214727
Pasoh-2	Artocarpus integer	Tropical	0.231161	0.116081	0.00859282
Pasoh-2	Artocarpus maingayi	Tropical	0.0945763	0.0445135	0.0289378
Pasoh-2	Artocarpus nitidus	Tropical	0.206985	0.143045	0.000536934
Pasoh-2	Artocarpus rigidus	Tropical	7.68725	7.64504	0.012919
Pasoh-2	Artocarpus scortechinii	Tropical	1.52597	0.542694	0.0478362
Pasoh-2	Atuna racemosa	Tropical	0.0122255	0.00820619	0.0395165
Pasoh-2	Baccaurea parviflora	Tropical	0.0180131	0.0111314	0.0276626
Pasoh-2	Baccaurea reticulata	Tropical	1.68344	1.60328	0.0028917
Pasoh-2	Barringtonia macrostachya	Tropical	0.125361	0.0662413	0.00532033
Pasoh-2	Barringtonia pendula	Tropical	0.0467551	0.0282527	0.0015482
Pasoh-2	Beilschmiedia madang	Tropical	0.0179735	0.00872453	0.0227154
Pasoh-2	Bhesa paniculata	Tropical	0.0293879	0.0134444	0.0461145
Pasoh-2	Blumeodendron calophyllum	Tropical	2.12416	1.69438	0.00297124
Pasoh-2	Buchanania sessifolia	Tropical	0.0859521	0.0698044	0.0538511
Pasoh-2	Callerya atropurpurea	Tropical	0.141099	0.0783239	0.0267413
Pasoh-2	Calophyllum dioscurii	Tropical	0.173891	0.169354	0.023453
Pasoh-2	Calophyllum wallichianum	Tropical	1.81702	1.54399	0.0474947
Pasoh-2	Canarium littorale	Tropical	0.552678	0.388019	0.0116996
Pasoh-2	Canarium patentinervium	Tropical	0.0680225	0.0434868	0.0843172
Pasoh-2	Castanopsis megacarpa	Tropical	0.322221	0.212104	0.130909
Pasoh-2	Chisocheton erythrocarpus	Tropical	0.0102665	0.00560763	0.0166596
Pasoh-2	Cinnamomum iners	Tropical	0.0113701	0.00493076	0.0872416
Pasoh-2	Cleistanthus sumatranus	Tropical	0.933956	0.340345	0.0308537
Pasoh-2	Croton argyratus	Tropical	1.61883	0.113456	0.0375461
Pasoh-2	Croton laevifolius	Tropical	0.748811	0.0916672	0.0447449
Pasoh-2	Cryptocarya griffithiana	Tropical	0.228414	0.210221	0.0542807
Pasoh-2	Cynometra malaccensis	Tropical	0.174078	0.0739922	0.0326824
Pasoh-2	Dacryodes costata	Tropical	2.71081	2.23624	0.00904218
Pasoh-2	Dacryodes laxa	Tropical	0.197376	0.130081	0.00703001
Pasoh-2	Dacryodes longifolia	Tropical	0.0749233	0.0430697	0.0230291
Pasoh-2	Dacryodes puberula	Tropical	0.0468293	0.0266744	0.0533756
Pasoh-2	Dacryodes rostrata	Tropical	1.3802	0.469789	0.00612751
Pasoh-2	Dacryodes rubiginosa	Tropical	0.317338	0.311524	0
Pasoh-2	Dacryodes rugosa	Tropical	1.9799	0.288686	0.0144712
Pasoh-2	Dialium maingayi	Tropical	0.0516714	0.0298786	0.00127183
Pasoh-2	Dialium platysepalum	Tropical	0.0233478	0.00793189	0.0478897
Pasoh-2	Dialium wallichii	Tropical	0.652656	0.563036	0.0107365
Pasoh-2	Diospyros apiculata	Tropical	0.281819	0.191593	0.0134669
Pasoh-2	Diospyros lanceifolia	Tropical	0.0865128	0.0527922	0
Pasoh-2	Diospyros rufa	Tropical	0.12618	0.0694142	0.0262756
Pasoh-2	Diospyros scortechinii	Tropical	0.0398574	0.026563	0.0176586
Pasoh-2	Diospyros species	Tropical	0.156965	0.115143	0.039646
Pasoh-2	Diospyros sumatrana	Tropical	0.228102	0.218053	0.00823268
Pasoh-2	Diospyros venosa	Tropical	0.0294734	0.0124755	0.0455731
Pasoh-2	Diplospora malaccensis	Tropical	0.0820098	0.0450156	0.0207143
Pasoh-2	Dipterocarpus cornutus	Tropical	13.8925	6.36057	0.0266166
Pasoh-2	Dipterocarpus sublamellatus	Tropical	5.72021	5.60541	0.0102555
Pasoh-2	Drypetes longifolia	Tropical	0.0173837	0.0129999	0.000721165
Pasoh-2	Drypetes pendula	Tropical	0.0315893	0.0139158	0.0374177
Pasoh-2	Durio griffithii	Tropical	1.42511	1.06374	0.0074898
Pasoh-2	Elateriospermum tapos	Tropical	3.50263	3.14361	0.00391121
Pasoh-2	Endospermum diadenum	Tropical	3.91223	2.5506	0.032008
Pasoh-2	Epiprinus malayanus	Tropical	0.0968105	0.0211575	0.0143606
Pasoh-2	Eurycoma longifolia	Tropical	0.0457828	0.0271591	0.02729
Pasoh-2	Garcinia malaccensis	Tropical	0.0413292	0.0122601	0.0105725
Pasoh-2	Garcinia parvifolia	Tropical	0.0105989	0.00643713	0.00797344
Pasoh-2	Gironniera nervosa	Tropical	0.232663	0.101671	0.015893
Pasoh-2	Gironniera parvifolia	Tropical	0.295075	0.0591851	0.0188349
Pasoh-2	Gironniera subaequalis	Tropical	0.39703	0.0506746	0.0376526
Pasoh-2	Glenniea penangensis	Tropical	0.0335429	0.0292351	0.13915
Pasoh-2	Gonocaryum gracile	Tropical	0.0269878	0.0219881	0.00907218
Pasoh-2	Gonystylus maingayi	Tropical	0.0764256	0.0330164	0.073642
Pasoh-2	Gymnacranthera eugeniifolia	Tropical	0.808904	0.780268	0.0151804
Pasoh-2	Gymnacranthera forbesii	Tropical	0.0602179	0.0476842	0.0381625
Pasoh-2	Gynotroches axillaris	Tropical	0.0543076	0.049065	0.0255232
Pasoh-2	Heritiera simplicifolia	Tropical	16.8601	11.3157	0.0106622
Pasoh-2	Hopea dryobalanoides	Tropical	2.40409	0.444923	0.0499121
Pasoh-2	Horsfieldia brachiata	Tropical	0.00891998	0.00453569	0.0198347
Pasoh-2	Intsia palembanica	Tropical	3.68305	2.91858	0.0145541
Pasoh-2	Irvingia malayana	Tropical	0.138735	0.0551841	0.00601495
Pasoh-2	Ixonanthes icosandra	Tropical	4.23398	1.83747	0.0183929
Pasoh-2	Knema furfuracea	Tropical	0.0212515	0.00963116	0.0315213
Pasoh-2	Knema hookeriana	Tropical	0.153127	0.143359	0.0214133
Pasoh-2	Knema kunstleri	Tropical	0.0560376	0.0182211	0.00420418
Pasoh-2	Knema laurina	Tropical	0.0616802	0.0518759	0.0505687
Pasoh-2	Knema patentinervia	Tropical	0.178097	0.0755794	0.0386047
Pasoh-2	Knema scortechinii	Tropical	0.613412	0.363071	0.022073
Pasoh-2	Knema stenophylla	Tropical	0.00970544	0.00543316	0.00105789
Pasoh-2	Koilodepas longifolium	Tropical	0.355765	0.232911	0.0196317
Pasoh-2	Koompassia malaccensis	Tropical	2.45548	1.98821	0.0412825
Pasoh-2	Lansium domesticum	Tropical	0.201493	0.0922001	0.0118223
Pasoh-2	Lepisanthes senegalensis	Tropical	0.284176	0.0823006	0.0272595
Pasoh-2	Lithocarpus curtisii	Tropical	0.430287	0.151651	0.082383
Pasoh-2	Lithocarpus rassa	Tropical	0.602387	0.570176	0.0427777
Pasoh-2	Litsea castanea	Tropical	0.50788	0.274743	0.0400365
Pasoh-2	Litsea costalus	Tropical	0.802016	0.405495	0.0762026
Pasoh-2	Lophopetalum floribundum	Tropical	0.5369	0.521259	0
Pasoh-2	Macaranga conifera	Tropical	0.408062	0.147514	0.149483
Pasoh-2	Macaranga lowii	Tropical	0.192218	0.0394901	0.0415736
Pasoh-2	Maclurodendron porteri	Tropical	0.366138	0.351653	0.0120376
Pasoh-2	Madhuca laurifolia	Tropical	0.315732	0.170106	0.0344958
Pasoh-2	Madhuca pasohensis	Tropical	3.78455	0.822533	0.0127929
Pasoh-2	Mallotus griffithianus	Tropical	0.342494	0.0722414	0.0247955
Pasoh-2	Mallotus penangensis	Tropical	0.322847	0.0804311	0.013861
Pasoh-2	Mangifera gracilipes	Tropical	0.267478	0.252113	0.0221033
Pasoh-2	Mangifera griffithii	Tropical	0.0185523	0.0134571	0.0020238
Pasoh-2	Mangifera quadrifida	Tropical	1.17674	1.17239	0.0103313
Pasoh-2	Meiogyne monosperma	Tropical	0.552239	0.193983	0.0153629
Pasoh-2	Melanochyla angustifolia	Tropical	0.896575	0.574316	0.0142711
Pasoh-2	Melanochyla auriculata	Tropical	1.11209	0.720238	0.0135522
Pasoh-2	Melanochyla fulvinervis	Tropical	0.391016	0.140061	0.0130066
Pasoh-2	Melicope glabra	Tropical	3.39678	1.5804	0.0669253
Pasoh-2	Mesua cornerii	Tropical	0.0119948	0.00782073	0.0283004
Pasoh-2	Mesua ferrea	Tropical	1.92511	1.4115	0.0242269
Pasoh-2	Mesua racemosa	Tropical	0.287763	0.100593	0.0250957
Pasoh-2	Mezzettia leptopoda	Tropical	0.324182	0.150301	0.0692812
Pasoh-2	Microcos lanceolata	Tropical	0.216219	0.142689	0.0369255
Pasoh-2	Microcos latifolia	Tropical	0.23654	0.0515309	0.0240205
Pasoh-2	Microdesmis caseariifolia	Tropical	0.207073	0.0548046	0.043025
Pasoh-2	Monocarpia marginalis	Tropical	1.74102	0.445751	0.0624582
Pasoh-2	Neo-Uvaria foetida	Tropical	0.327386	0.0806014	0.0451479
Pasoh-2	Neobalanocarpus heimii	Tropical	19.2787	15.0977	0.0146364
Pasoh-2	Neoscortechinia kingii	Tropical	1.58012	0.572033	0.0168188
Pasoh-2	Neoscortechinia nicobarica	Tropical	0.163677	0.150823	0.0192644
Pasoh-2	Nephelium costatum	Tropical	0.35095	0.218422	0.0746373
Pasoh-2	Nephelium cuspidatum	Tropical	0.0630153	0.0517026	0.060645
Pasoh-2	Nephelium maingayi	Tropical	0.0765369	0.0304763	0.17875
Pasoh-2	Ochanostachys amentacea	Tropical	3.6336	1.50306	0.0215311
Pasoh-2	Others	Tropical	17.893	2.97804	0.0236701
Pasoh-2	Palaquium maingayi	Tropical	0.0634621	0.0362403	0.0207887
Pasoh-2	Parartocarpus bracteatus	Tropical	0.168618	0.161184	0.0608858
Pasoh-2	Parashorea densiflora	Tropical	0.104372	0.0142413	0.015653
Pasoh-2	Parkia speciosa	Tropical	0.301116	0.0102022	0.0159622
Pasoh-2	Paropsia vareciformis	Tropical	0.11455	0.0731209	0.0280206
Pasoh-2	Payena lucida	Tropical	0.165286	0.0413246	0.0284354
Pasoh-2	Pentaspadon motleyi	Tropical	4.28755	2.30049	0.00848824
Pasoh-2	Pimelodendron griffithianum	Tropical	1.34046	0.533497	0.0313592
Pasoh-2	Polyalthia jenkinsii	Tropical	0.87461	0.41071	0.0362144
Pasoh-2	Polyalthia rumphii	Tropical	0.089968	0.0283439	0.0484064
Pasoh-2	Polyalthia sumatrana	Tropical	0.125463	0.0461754	0.00433438
Pasoh-2	Pometia pinnata	Tropical	0.0959936	0.0412811	0.0469347
Pasoh-2	Porterandia anisophylla	Tropical	0.842833	0.289026	0.046045
Pasoh-2	Prunus arborea	Tropical	0.0878914	0.0828266	0.189939
Pasoh-2	Pseuduvaria macrophylla	Tropical	0.0365663	0.0123323	0.0182913
Pasoh-2	Pternandra echinata	Tropical	0.560972	0.117532	0.0292067
Pasoh-2	Ptychopyxis costata	Tropical	0.234594	0.163525	0.0117105
Pasoh-2	Ryparosa acuminata	Tropical	0.419511	0.307625	0.0363711
Pasoh-2	Ryparosa kunstleri	Tropical	2.14663	0.46307	0.0147185
Pasoh-2	Sandoricum koetjape	Tropical	0.65111	0.542098	0.0255584
Pasoh-2	Santiria griffithii	Tropical	0.316966	0.197592	0.0178202
Pasoh-2	Santiria rubiginosa	Tropical	0.0089635	0.00501168	0.0237473
Pasoh-2	Sarcotheca griffithii	Tropical	13.3415	13.2236	0.0220657
Pasoh-2	Scaphium linearicarpum	Tropical	1.87053	1.54545	0.0111828
Pasoh-2	Scaphium macropodum	Tropical	2.28218	1.30764	0.0124602
Pasoh-2	Scaphocalyx spathacea	Tropical	0.319676	0.109726	0.00512834
Pasoh-2	Schoutenia accrescens	Tropical	0.0306952	0.0179406	0.103376
Pasoh-2	Scleropyrum pentandrum	Tropical	0.0156558	0.00798707	0
Pasoh-2	Shorea acuminata	Tropical	11.5196	5.76594	0.0145415
Pasoh-2	Shorea lepidota	Tropical	6.33937	2.56104	0.0412712
Pasoh-2	Shorea leprosula	Tropical	9.90414	5.9068	0
Pasoh-2	Shorea macroptera	Tropical	5.33685	1.00617	0.0508216
Pasoh-2	Shorea maxwelliana	Tropical	6.66999	3.19064	0.0097334
Pasoh-2	Shorea multiflora	Tropical	0.233514	0.143632	0.0521791
Pasoh-2	Shorea ovalis	Tropical	4.20537	4.13617	0.007516
Pasoh-2	Shorea parvifolia	Tropical	6.20771	3.68612	0.041098
Pasoh-2	Shorea pauciflora	Tropical	18.8078	15.652	0.0126992
Pasoh-2	Sindora coriacea	Tropical	0.345283	0.138183	0.0558503
Pasoh-2	Styrax benzoin	Tropical	1.02421	0.880197	0.0270422
Pasoh-2	Symplocos crassipes	Tropical	0.0433955	0.0191693	0.0204207
Pasoh-2	Syzygium duthieanum	Tropical	0.213867	0.159154	0.0348034
Pasoh-2	Syzygium flosculiferum	Tropical	0.265068	0.136646	0.0365561
Pasoh-2	Syzygium pustulatum	Tropical	0.341996	0.141364	0.0215671
Pasoh-2	Syzygium ridleyi	Tropical	0.0318493	0.0189767	0.0500885
Pasoh-2	Syzygium species	Tropical	0.562609	0.283659	0.016804
Pasoh-2	Syzygium subdecussatum	Tropical	0.241662	0.148082	0.0215614
Pasoh-2	Syzygium syzygioides	Tropical	0.273166	0.14071	0.01978
Pasoh-2	Teijsmanniodendron coriaceum	Tropical	0.0906045	0.0275211	0.0160616
Pasoh-2	Trigonostemon malaccanus	Tropical	0.0597078	0.0237017	0.0369575
Pasoh-2	Triomma malaccensis	Tropical	4.67839	4.49213	0.0151017
Pasoh-2	Vatica bella	Tropical	0.886243	0.43547	0.010551
Pasoh-2	Vatica pauciflora	Tropical	0.396357	0.23071	0.0141914
Pasoh-2	Xanthophyllum eurhynchum	Tropical	0.55957	0.145256	0.00212627
Pasoh-2	Xanthophyllum rufum	Tropical	0.591743	0.285164	0.0143092
Pasoh-2	Xanthophyllum stipitatum	Tropical	0.0168031	0.00765426	0.0655658
Pasoh-2	Xerospermum noronhianum	Tropical	0.777814	0.610579	0.0557541
Pasoh-2	Xylopia ferruginea	Tropical	1.56012	0.398333	0.041997
Pasoh-2	Xylopia magna	Tropical	1.66503	1.26665	0.0192962
Pasoh-2	Xylopia malayana	Tropical	0.0284985	0.0214627	0.0295921
SD-EB1	Actinodaphne acuminata	Warm-temperate	0.655762	0.13914	0.0138598
SD-EB1	Bambusae sp.	Warm-temperate	0.0940485	0.0122209	0.0493213
SD-EB1	Camellia japonica	Warm-temperate	7.78509	0.401131	0.00394325
SD-EB1	Camellia sasanqua	Warm-temperate	0.688259	0.124725	0.00571151
SD-EB1	Castanopsis sieboldii	Warm-temperate	109.185	6.39962	0.00726875
SD-EB1	Cinnamomum camphora	Warm-temperate	16.9811	1.12404	0.013166
SD-EB1	Cinnamomum yabunikkei	Warm-temperate	4.13981	0.713436	0.0122256
SD-EB1	Cleyera japonica	Warm-temperate	7.3549	0.1669	0.00436247
SD-EB1	Daphniphyllum teijsmannii	Warm-temperate	0.100093	0.047291	0.000111557
SD-EB1	Distylium racemosum	Warm-temperate	3.41507	1.16635	0.00959782
SD-EB1	Eurya japonica	Warm-temperate	0.37752	0.0268441	0.00612583
SD-EB1	Ficus erecta	Warm-temperate	0.665036	0.0413014	0.0147872
SD-EB1	Ficus pumila	Warm-temperate	0.0139294	0.00470619	0.0666422
SD-EB1	Helicia cochinchinensis	Warm-temperate	0.0392929	0.0305316	0.0159191
SD-EB1	Ilex integra	Warm-temperate	0.234586	0.123691	0.00962715
SD-EB1	Ilex pedunculosa	Warm-temperate	0.0415991	0.0226276	0.00643416
SD-EB1	Ilex rotunda	Warm-temperate	1.32107	0.445613	0.0075069
SD-EB1	Illicium anisatum	Warm-temperate	0.210684	0.082123	0
SD-EB1	Ligustrum japonicum	Warm-temperate	0.441486	0.0629013	0.000830377
SD-EB1	Litsea coreana	Warm-temperate	1.77771	0.550023	0.00221969
SD-EB1	Machilus japonica	Warm-temperate	3.96384	0.471464	0.00947016
SD-EB1	Machilus thunbergii	Warm-temperate	26.7735	3.44608	0.0158054
SD-EB1	Myrica rubra	Warm-temperate	9.20742	1.59847	0.0046203
SD-EB1	Neolitsea aciculata	Warm-temperate	1.97104	0.726352	0.00477924
SD-EB1	Neolitsea sericea	Warm-temperate	0.0235007	0.00785757	0.00246236
SD-EB1	Others	Warm-temperate	0.339327	0.145315	0.0198965
SD-EB1	Premna microphylla	Warm-temperate	0.0121788	0.00821622	0
SD-EB1	Quercus acuta	Warm-temperate	72.233	5.14582	0.00899385
SD-EB1	Symplocos lancifolia	Warm-temperate	0.0103391	0.00704729	0.0083268
SD-EB1	Symplocos prunifolia	Warm-temperate	0.101053	0.0308458	0.00116848
SD-EB1	Ternstroemia gymnanthera	Warm-temperate	1.41297	0.623511	0.00481397
SD-EB1	Trachelospermum asiaticum	Warm-temperate	0.0172119	0.00910882	0.074299
SD-EB1	Viburnum odoratissimum var. awabuki	Warm-temperate	0.22675	0.0345405	0.00420093
Serimbu-1	(K2906)	Tropical	0.052468	0.0484547	0.0190488
Serimbu-1	(K3906)	Tropical	0.572393	0.300025	0
Serimbu-1	(K4364 Palm)	Tropical	0.142887	0.134571	0.0723746
Serimbu-1	Adina minutiflora	Tropical	4.61924	4.43981	0.00581535
Serimbu-1	Aglaia forbesii	Tropical	0.465709	0.365007	0.00678393
Serimbu-1	Aglaia leptantha	Tropical	0.199549	0.18598	0.0582962
Serimbu-1	Aglaia odoratissima	Tropical	0.41754	0.226696	0.0243602
Serimbu-1	Aglaia palembanica	Tropical	0.0257899	0.0111644	0.0141459
Serimbu-1	Aglaia silvestris	Tropical	2.23522	2.17214	0.000993184
Serimbu-1	Alangium ebenaceum	Tropical	0.0426081	0.0383059	0.0424587
Serimbu-1	Amyxa pluricornis	Tropical	1.20003	0.156445	0.0125671
Serimbu-1	Anisophyllea beccariana	Tropical	0.012583	0.00737774	0.0133032
Serimbu-1	Antidesma coriaceum	Tropical	0.0179247	0.00917242	0.0626624
Serimbu-1	Aporusa elmeri	Tropical	0.0441698	0.0104541	0.0377037
Serimbu-1	Aporusa lucida	Tropical	0.88444	0.837673	0.00636779
Serimbu-1	Archidendron ellipticum	Tropical	3.27325	0.49926	0.0663557
Serimbu-1	Artocarpus elasticus	Tropical	0.411832	0.217865	0.04173
Serimbu-1	Artocarpus rigidus	Tropical	1.46755	0.509142	0.0147322
Serimbu-1	Atuna racemosa	Tropical	0.540887	0.497331	0.0573922
Serimbu-1	Baccaurea (K3899)	Tropical	0.0384917	0.0230863	0.0445645
Serimbu-1	Baccaurea bracteata	Tropical	3.08572	1.47182	0.00443442
Serimbu-1	Baccaurea macrocarpa	Tropical	0.0198636	0.0133061	0.178546
Serimbu-1	Baccaurea racemosa	Tropical	0.0102911	0.00562509	0
Serimbu-1	Barringtonia ashtonii	Tropical	0.272187	0.105498	0.019996
Serimbu-1	Barringtonia lanceolata	Tropical	1.2861	0.50358	0.0219821
Serimbu-1	Beilschmiedia madang	Tropical	0.0108329	0.00742418	0.0381927
Serimbu-1	Blumeodendron kurzii	Tropical	1.01641	0.794758	0.00405032
Serimbu-1	Calophyllum recurvatum	Tropical	0.187036	0.128472	0.0662349
Serimbu-1	Canarium balsamiferum	Tropical	0.0224874	0.0178712	0.0767962
Serimbu-1	Canarium indicum	Tropical	0.0961759	0.0585612	0.0392378
Serimbu-1	Canarium littorale	Tropical	0.38078	0.143806	0.022427
Serimbu-1	Canthium lucida	Tropical	0.425637	0.315198	0.0352697
Serimbu-1	Chaetocarpus castanocarpus	Tropical	0.154423	0.123896	0.0128217
Serimbu-1	Chionanthus cuspidta	Tropical	1.40007	0.387284	0.0128701
Serimbu-1	Chisocheton pentandrus	Tropical	0.927983	0.821321	0.0149545
Serimbu-1	Cinnamomum rhynchophyllum	Tropical	0.20089	0.0971723	0.0640564
Serimbu-1	Cryptocarya (WK608)	Tropical	0.0369236	0.0324621	0.046274
Serimbu-1	Cyathocalyx bancana	Tropical	0.109166	0.0320768	0.105914
Serimbu-1	Dacryodes costata	Tropical	0.851618	0.303669	0.0060672
Serimbu-1	Dacryodes rubiginosa	Tropical	0.00986206	0.00566409	0.0185883
Serimbu-1	Dehaasia firma	Tropical	0.151921	0.124703	0.0110755
Serimbu-1	Diospyros (trinerve)	Tropical	0.149845	0.0195496	0.0181825
Serimbu-1	Diospyros borneensis	Tropical	0.0422426	0.0380394	0.065772
Serimbu-1	Diospyros simalurensis	Tropical	0.0313563	0.0103961	0.0580903
Serimbu-1	Dryobalanops beccarii	Tropical	47.0686	7.78864	0.011071
Serimbu-1	Drypetes eriocarpa	Tropical	0.567119	0.230179	0.00661713
Serimbu-1	Drypetes kikir	Tropical	1.22573	1.16659	0.00651668
Serimbu-1	Durio ziebethinus	Tropical	1.44258	1.43149	0.00266527
Serimbu-1	Dysoxylum cauriflorum	Tropical	0.249509	0.0478528	0.012961
Serimbu-1	Dysoxylum rugulosum	Tropical	0.0909993	0.0793258	0.0117756
Serimbu-1	Elateriospermum tapos	Tropical	1.88393	1.08023	0.00815579
Serimbu-1	Endiandra rubescens	Tropical	0.126921	0.102603	0.00983303
Serimbu-1	Eusideroxylon zwageri	Tropical	0.145975	0.0875485	0.0182492
Serimbu-1	Fordia splendidissima	Tropical	1.26251	0.0265786	0.0470002
Serimbu-1	Garcinia candicelata	Tropical	0.0732082	0.0616706	0.0432179
Serimbu-1	Garcinia havilandii	Tropical	0.318357	0.150351	0.0186972
Serimbu-1	Gardenia forsteriana	Tropical	0.469364	0.390453	0.00589316
Serimbu-1	Gironniera hirta	Tropical	2.50593	1.11857	0.0131417
Serimbu-1	Gironniera nervosa	Tropical	1.23637	0.316137	0.0294552
Serimbu-1	Gironniera subaequalis	Tropical	0.536975	0.288807	0.0101264
Serimbu-1	Gluta wallichii	Tropical	4.36956	2.14562	0.00596418
Serimbu-1	Gonystylus (Hopea)	Tropical	0.045136	0.0392266	0.0488384
Serimbu-1	GuttCratoxylum formosum	Tropical	0.296657	0.146764	0.014884
Serimbu-1	Heliciopsis artocarpoides	Tropical	0.0101994	0.0068777	0.00763581
Serimbu-1	Hopea (WK234)	Tropical	5.96649	2.61159	0.0195584
Serimbu-1	Horsfieldia (WK1465)	Tropical	0.235605	0.210521	0.00222351
Serimbu-1	Horsfieldia glabra	Tropical	0.0463767	0.0323478	0.00846311
Serimbu-1	Knema krusemaniana	Tropical	0.0206299	0.00696654	0.0373483
Serimbu-1	Knema lundensis	Tropical	0.149069	0.0685336	0.0535975
Serimbu-1	Knema stenophylla	Tropical	0.0459582	0.0229908	0.0239315
Serimbu-1	Koompassia malaccensis	Tropical	1.26126	1.06724	0.0636289
Serimbu-1	Lepisanthes amoena	Tropical	0.0238001	0.0204218	0.0296048
Serimbu-1	Lithocarpus confragosus	Tropical	1.82718	0.675839	0.0110075
Serimbu-1	Litsea accedens	Tropical	0.0329843	0.0166845	0.00333389
Serimbu-1	Macaranga brevipetiolata	Tropical	0.445998	0.0602781	0.0187375
Serimbu-1	Macaranga kingii	Tropical	0.01444	0.00701153	0.0311927
Serimbu-1	Macaranga triloba	Tropical	0.0162179	0.00993769	0.068223
Serimbu-1	Madhuca mindanensis	Tropical	0.10037	0.0351271	0.014687
Serimbu-1	Mallotus penangensis	Tropical	0.234245	0.0430577	0.0188626
Serimbu-1	Melanochyla caesia	Tropical	0.0133482	0.010454	0.0179652
Serimbu-1	Melanochyla fulvinervis	Tropical	0.103312	0.0871133	0.019995
Serimbu-1	Memecylon laurinum	Tropical	0.239192	0.125241	0.0103928
Serimbu-1	Myristica iners	Tropical	0.794509	0.554097	0.0161466
Serimbu-1	Neoscortechinia kingii	Tropical	0.853268	0.21422	0.00982651
Serimbu-1	Nephelium cuspidatum	Tropical	0.141724	0.108636	0.0629649
Serimbu-1	Nothaphoebe sarawacensis	Tropical	0.0361515	0.0179593	0.0162662
Serimbu-1	Ochanostachys amentacea	Tropical	3.59574	1.52196	0.00653137
Serimbu-1	Others	Tropical	19.7535	3.39038	0.015458
Serimbu-1	Palaquium (small)	Tropical	1.02379	0.894611	0.0145817
Serimbu-1	Palaquium calophyllum	Tropical	2.95438	1.38518	0.0190665
Serimbu-1	Palaquium microphyllum	Tropical	0.0427849	0.0124148	0.0129765
Serimbu-1	Palaquium oxleyanum	Tropical	2.26136	1.64298	0.0151499
Serimbu-1	Parastemon urophyllus	Tropical	2.43417	2.42484	0.0102167
Serimbu-1	Parkia singularis	Tropical	0.328402	0.287391	0.0542607
Serimbu-1	Pavetta sylvatica	Tropical	0.0133027	0.00895883	0.0692374
Serimbu-1	Pimelodendron griffithianum	Tropical	1.28849	0.26205	0.0222306
Serimbu-1	Pouteria malaccensis	Tropical	1.20989	1.11857	0.0136698
Serimbu-1	Pternandra cordata	Tropical	0.0128205	0.00657051	0.0288117
Serimbu-1	Pternandra sp.2	Tropical	0.0178754	0.0140265	0.0490425
Serimbu-1	Reinwardtiodendron humile	Tropical	0.0214524	0.00623126	0.0275918
Serimbu-1	Ryparosa hullettii	Tropical	0.236417	0.113706	0.0249454
Serimbu-1	Santiria (K4183)	Tropical	0.0376342	0.0271041	0.0359624
Serimbu-1	Santiria (K9533)	Tropical	2.71328	2.23552	0
Serimbu-1	Santiria oblongifolia	Tropical	2.5075	2.46522	0.00379858
Serimbu-1	Santiria tomentosa	Tropical	1.11244	0.560595	0.0205964
[truncated: 664 more rows]

## Sheet: Fig2c
# Figure 2c
plot_id	zone	B_descending_order	P_cumsum
HY-EC1	Sub-boreal	48.8378	0.450624
HY-EC1	Sub-boreal	31.3813	0.638163
HY-EC1	Sub-boreal	13.0616	0.731202
HY-EC1	Sub-boreal	2.73335	0.743126
HY-EC1	Sub-boreal	1.33972	0.749877
HY-EC1	Sub-boreal	0.984533	0.758869
HY-EC1	Sub-boreal	0.933566	0.778571
HY-EC1	Sub-boreal	0.906151	0.802641
HY-EC1	Sub-boreal	0.564921	0.803197
HY-EC1	Sub-boreal	0.285554	0.810159
HY-EC1	Sub-boreal	0.19418	0.817918
HY-EC1	Sub-boreal	0.059337	0.819249
HY-EC1	Sub-boreal	0.033756	0.821015
HY-EC1	Sub-boreal	0.00851	0.821366
NG-EC1	Sub-boreal	76.5688	0.19537
NG-EC1	Sub-boreal	27.6592	0.384885
NG-EC1	Sub-boreal	14.6454	0.658323
NG-EC1	Sub-boreal	13.0087	0.888924
NG-EC1	Sub-boreal	6.24688	0.929522
NG-EC1	Sub-boreal	0.996946	0.9352
NG-EC1	Sub-boreal	0.691956	0.97513
NG-EC1	Sub-boreal	0.0173473	0.976151
Oakan	Sub-boreal	48.4239	0.458795
Oakan	Sub-boreal	37.1596	1.81508
Oakan	Sub-boreal	2.03399	1.90116
Oakan	Sub-boreal	1.97061	1.90338
Oakan	Sub-boreal	1.65344	1.94924
Oakan	Sub-boreal	1.44096	1.99151
Oakan	Sub-boreal	0.882502	2.00929
Oakan	Sub-boreal	0.556422	2.02494
Oakan	Sub-boreal	0.548884	2.07702
Oakan	Sub-boreal	0.420832	2.08883
Oakan	Sub-boreal	0.261485	2.10617
Oakan	Sub-boreal	0.241184	2.11406
Oakan	Sub-boreal	0.208282	2.11504
Oakan	Sub-boreal	0.137799	2.11746
Oakan	Sub-boreal	0.0464078	2.11817
Oakan	Sub-boreal	0.0133123	2.11946
OT-EC1	Sub-boreal	113.142	0.625212
OT-EC1	Sub-boreal	29.1046	0.85152
OT-EC1	Sub-boreal	19.222	1.16661
OT-EC1	Sub-boreal	3.2574	1.22304
OT-EC1	Sub-boreal	0.0407143	1.22421
TA-EC1	Sub-boreal	64.4625	0.660501
TA-EC1	Sub-boreal	26.6593	1.1716
TA-EC1	Sub-boreal	12.3685	1.2929
TA-EC1	Sub-boreal	9.24122	1.33698
TA-EC1	Sub-boreal	0.262385	1.35834
AS-DB1	Cool-temperate	28.7584	0.141931
AS-DB1	Cool-temperate	19.9761	0.277075
AS-DB1	Cool-temperate	11.074	0.308231
AS-DB1	Cool-temperate	4.20851	0.336956
AS-DB1	Cool-temperate	3.90847	0.386422
AS-DB1	Cool-temperate	3.55968	0.417813
AS-DB1	Cool-temperate	2.23854	0.458076
AS-DB1	Cool-temperate	1.99854	0.480864
AS-DB1	Cool-temperate	1.25314	0.50777
AS-DB1	Cool-temperate	0.906115	0.516474
AS-DB1	Cool-temperate	0.81409	0.527233
AS-DB1	Cool-temperate	0.569826	0.545944
AS-DB1	Cool-temperate	0.551784	0.574605
AS-DB1	Cool-temperate	0.421026	0.583862
AS-DB1	Cool-temperate	0.371231	0.598047
AS-DB1	Cool-temperate	0.274009	0.606307
AS-DB1	Cool-temperate	0.239115	0.608573
AS-DB1	Cool-temperate	0.184116	0.614509
AS-DB1	Cool-temperate	0.144416	0.618952
AS-DB1	Cool-temperate	0.0818621	0.622685
AS-DB1	Cool-temperate	0.0288434	0.623762
AS-DB1	Cool-temperate	0.0243365	0.624915
AS-DB1	Cool-temperate	0.0215264	0.626254
AS-DB1	Cool-temperate	0.00683407	0.626725
AU-DB1	Cool-temperate	35.0589	0.490923
AU-DB1	Cool-temperate	18.2955	0.848361
AU-DB1	Cool-temperate	15.0796	0.955842
AU-DB1	Cool-temperate	14.6375	1.06452
AU-DB1	Cool-temperate	6.79735	1.11795
AU-DB1	Cool-temperate	6.48068	1.20783
AU-DB1	Cool-temperate	2.97943	1.29688
AU-DB1	Cool-temperate	0.870687	1.32865
AU-DB1	Cool-temperate	0.866285	1.33803
AU-DB1	Cool-temperate	0.781011	1.347
AU-DB1	Cool-temperate	0.613466	1.36887
AU-DB1	Cool-temperate	0.539167	1.37489
AU-DB1	Cool-temperate	0.463643	1.38708
AU-DB1	Cool-temperate	0.422913	1.40677
AU-DB1	Cool-temperate	0.420255	1.41759
AU-DB1	Cool-temperate	0.413914	1.43493
AU-DB1	Cool-temperate	0.374269	1.44296
AU-DB1	Cool-temperate	0.36521	1.44936
AU-DB1	Cool-temperate	0.325743	1.4513
AU-DB1	Cool-temperate	0.243402	1.45527
AU-DB1	Cool-temperate	0.219026	1.46716
AU-DB1	Cool-temperate	0.213078	1.47473
AU-DB1	Cool-temperate	0.193092	1.47674
AU-DB1	Cool-temperate	0.190714	1.4779
AU-DB1	Cool-temperate	0.187118	1.48447
AU-DB1	Cool-temperate	0.103351	1.48714
AU-DB1	Cool-temperate	0.0700013	1.48833
AU-DB1	Cool-temperate	0.0429637	1.49061
AU-DB1	Cool-temperate	0.039348	1.49351
AU-DB1	Cool-temperate	0.0251678	1.4948
AU-DB1	Cool-temperate	0.0217736	1.49803
AU-DB1	Cool-temperate	0.0153183	1.49884
AU-DB1	Cool-temperate	0.0073086	1.49901
AU-EC1	Cool-temperate	163.574	1.78401
AU-EC1	Cool-temperate	14.8757	1.9991
AU-EC1	Cool-temperate	7.84468	2.04391
AU-EC1	Cool-temperate	3.56236	2.06652
AU-EC1	Cool-temperate	1.42989	2.08713
AU-EC1	Cool-temperate	1.11586	2.10465
AU-EC1	Cool-temperate	1.03622	2.12245
AU-EC1	Cool-temperate	0.60362	2.13863
AU-EC1	Cool-temperate	0.60237	2.1504
AU-EC1	Cool-temperate	0.374201	2.15323
AU-EC1	Cool-temperate	0.356909	2.16668
AU-EC1	Cool-temperate	0.237948	2.16882
AU-EC1	Cool-temperate	0.199101	2.17237
AU-EC1	Cool-temperate	0.177071	2.17719
AU-EC1	Cool-temperate	0.149171	2.18047
AU-EC1	Cool-temperate	0.13945	2.18164
AU-EC1	Cool-temperate	0.137278	2.1848
AU-EC1	Cool-temperate	0.0912482	2.18547
AU-EC1	Cool-temperate	0.0624153	2.18837
AU-EC1	Cool-temperate	0.0616506	2.1902
AU-EC1	Cool-temperate	0.0542446	2.19505
AU-EC1	Cool-temperate	0.0172985	2.19527
AU-EC1	Cool-temperate	0.0122673	2.19563
CC-DB1	Cool-temperate	43.4075	0.685718
CC-DB1	Cool-temperate	26.6784	0.942892
CC-DB1	Cool-temperate	19.9671	1.14837
CC-DB1	Cool-temperate	6.75506	1.25569
CC-DB1	Cool-temperate	5.74694	1.34825
CC-DB1	Cool-temperate	4.05348	1.42502
CC-DB1	Cool-temperate	2.63742	1.46152
CC-DB1	Cool-temperate	2.58573	1.53023
CC-DB1	Cool-temperate	2.33506	1.5579
CC-DB1	Cool-temperate	2.27753	1.61169
CC-DB1	Cool-temperate	2.11364	1.64528
CC-DB1	Cool-temperate	2.02335	1.6893
CC-DB1	Cool-temperate	1.98964	1.71825
CC-DB1	Cool-temperate	1.63232	1.73844
CC-DB1	Cool-temperate	1.61748	1.75348
CC-DB1	Cool-temperate	1.23078	1.78718
CC-DB1	Cool-temperate	1.0883	1.82328
CC-DB1	Cool-temperate	1.0198	1.83469
CC-DB1	Cool-temperate	0.999845	1.86848
CC-DB1	Cool-temperate	0.633642	1.88748
CC-DB1	Cool-temperate	0.505355	1.90051
CC-DB1	Cool-temperate	0.504984	1.91622
CC-DB1	Cool-temperate	0.476802	1.93307
CC-DB1	Cool-temperate	0.346133	1.93787
CC-DB1	Cool-temperate	0.301067	1.94368
CC-DB1	Cool-temperate	0.266853	1.94604
CC-DB1	Cool-temperate	0.25323	1.95038
CC-DB1	Cool-temperate	0.196363	1.95618
CC-DB1	Cool-temperate	0.165664	1.95852
CC-DB1	Cool-temperate	0.125305	1.96246
CC-DB1	Cool-temperate	0.124113	1.97377
CC-DB1	Cool-temperate	0.115819	1.97521
CC-DB1	Cool-temperate	0.0628238	1.97638
CC-DB1	Cool-temperate	0.0575151	1.97997
CC-DB1	Cool-temperate	0.0521753	1.98158
CC-DB1	Cool-temperate	0.0468062	1.9828
CC-DB1	Cool-temperate	0.0390367	1.9837
CC-DB1	Cool-temperate	0.0231223	1.98628
CC-DB1	Cool-temperate	0.0226128	1.98679
CC-DB1	Cool-temperate	0.0202657	1.98821
CC-DB1	Cool-temperate	0.0184737	1.98891
CC-DB1	Cool-temperate	0.0150628	1.98977
DI-DB1	Cool-temperate	55.6981	0.692293
DI-DB1	Cool-temperate	6.79546	0.734294
DI-DB1	Cool-temperate	5.83748	0.892487
DI-DB1	Cool-temperate	3.30987	0.980566
DI-DB1	Cool-temperate	2.9563	1.10072
DI-DB1	Cool-temperate	1.36879	1.15632
DI-DB1	Cool-temperate	1.11735	1.22027
DI-DB1	Cool-temperate	1.08039	1.25352
DI-DB1	Cool-temperate	0.914647	1.28086
DI-DB1	Cool-temperate	0.694104	1.3198
DI-DB1	Cool-temperate	0.35374	1.34097
DI-DB1	Cool-temperate	0.295616	1.35684
DI-DB1	Cool-temperate	0.273583	1.38154
DI-DB1	Cool-temperate	0.269536	1.4001
DI-DB1	Cool-temperate	0.225674	1.41408
DI-DB1	Cool-temperate	0.136343	1.41654
DI-DB1	Cool-temperate	0.0654217	1.42518
DI-DB1	Cool-temperate	0.0353535	1.42646
DI-DB1	Cool-temperate	0.0191323	1.42982
GR-DB1	Cool-temperate	87.1481	0.728069
GR-DB1	Cool-temperate	22.3761	0.936235
GR-DB1	Cool-temperate	13.9281	1.0783
GR-DB1	Cool-temperate	6.55948	1.10526
GR-DB1	Cool-temperate	2.75845	1.13554
GR-DB1	Cool-temperate	1.96085	1.23908
GR-DB1	Cool-temperate	1.13547	1.26374
GR-DB1	Cool-temperate	1.0242	1.26922
GR-DB1	Cool-temperate	0.535983	1.28951
GR-DB1	Cool-temperate	0.463439	1.30826
GR-DB1	Cool-temperate	0.343662	1.32346
GR-DB1	Cool-temperate	0.188864	1.33057
GR-DB1	Cool-temperate	0.179109	1.33932
GR-DB1	Cool-temperate	0.164298	1.34125
GR-DB1	Cool-temperate	0.14944	1.34367
GR-DB1	Cool-temperate	0.12406	1.35109
GR-DB1	Cool-temperate	0.115127	1.36842
GR-DB1	Cool-temperate	0.0902962	1.37491
GR-DB1	Cool-temperate	0.0450853	1.37944
GR-DB1	Cool-temperate	0.0383291	1.38302
GR-DB1	Cool-temperate	0.0366542	1.38756
GR-DB1	Cool-temperate	0.0190492	1.38791
GR-DB1	Cool-temperate	0.0183506	1.38849
GreenT-1	Cool-temperate	23.7671	0.0826144
GreenT-1	Cool-temperate	18.5354	0.577311
GreenT-1	Cool-temperate	11.0422	0.700967
GreenT-1	Cool-temperate	8.84113	0.819001
GreenT-1	Cool-temperate	8.39135	0.874362
GreenT-1	Cool-temperate	7.08302	1.02405
GreenT-1	Cool-temperate	4.92683	1.09363
GreenT-1	Cool-temperate	4.84689	1.20475
GreenT-1	Cool-temperate	2.86894	1.23065
GreenT-1	Cool-temperate	2.42807	1.25384
GreenT-1	Cool-temperate	2.39077	1.36716
GreenT-1	Cool-temperate	1.72366	1.38664
GreenT-1	Cool-temperate	1.5555	1.4306
GreenT-1	Cool-temperate	1.37739	1.47263
GreenT-1	Cool-temperate	1.17711	1.49307
GreenT-1	Cool-temperate	0.974251	1.51873
GreenT-1	Cool-temperate	0.797793	1.53266
GreenT-1	Cool-temperate	0.317621	1.5363
GreenT-1	Cool-temperate	0.256569	1.55709
GreenT-1	Cool-temperate	0.162562	1.56187
GreenT-1	Cool-temperate	0.0569623	1.57259
GreenT-1	Cool-temperate	0.0237818	1.57545
GreenT-1	Cool-temperate	0.0224057	1.5771
GreenT-2	Cool-temperate	27.02	0.510297
GreenT-2	Cool-temperate	16.6608	0.548702
GreenT-2	Cool-temperate	10.6133	0.690197
GreenT-2	Cool-temperate	7.99372	0.869301
GreenT-2	Cool-temperate	5.92631	1.05899
GreenT-2	Cool-temperate	5.40029	1.11075
GreenT-2	Cool-temperate	4.88513	1.17044
GreenT-2	Cool-temperate	3.98485	1.29905
GreenT-2	Cool-temperate	3.85128	1.39449
GreenT-2	Cool-temperate	3.6031	1.41857
GreenT-2	Cool-temperate	2.09395	1.46445
GreenT-2	Cool-temperate	0.799034	1.49741
GreenT-2	Cool-temperate	0.653789	1.5167
GreenT-2	Cool-temperate	0.233646	1.52669
GreenT-2	Cool-temperate	0.183666	1.53509
GreenT-2	Cool-temperate	0.183533	1.53918
GreenT-2	Cool-temperate	0.180153	1.54963
GreenT-2	Cool-temperate	0.177458	1.55275
GreenT-2	Cool-temperate	0.172999	1.55334
GreenT-2	Cool-temperate	0.0905173	1.55945
GreenT-2	Cool-temperate	0.050881	1.56216
KI-EC1	Cool-temperate	146.805	0.734393
KI-EC1	Cool-temperate	23.3926	0.817794
KI-EC1	Cool-temperate	12.6697	0.925768
KI-EC1	Cool-temperate	4.55768	1.01186
KI-EC1	Cool-temperate	0.332287	1.01747
KI-EC1	Cool-temperate	0.233331	1.02046
KI-EC1	Cool-temperate	0.197407	1.02468
KI-EC1	Cool-temperate	0.0915277	1.02621
KI-EC1	Cool-temperate	0.0536081	1.02628
KI-EC1	Cool-temperate	0.0408353	1.02701
KI-EC1	Cool-temperate	0.021427	1.0294
KI-EC1	Cool-temperate	0.0159317	1.02965
KI-EC1	Cool-temperate	0.0114765	1.02968
KI-EC1	Cool-temperate	0.0106747	1.02972
KK-DB1	Cool-temperate	121.944	1.66878
KK-DB1	Cool-temperate	12.2569	1.85809
KK-DB1	Cool-temperate	5.17574	1.92295
KK-DB1	Cool-temperate	3.51772	2.12132
KK-DB1	Cool-temperate	2.95228	2.14939
KK-DB1	Cool-temperate	2.44978	2.22079
KK-DB1	Cool-temperate	2.05166	2.37261
KK-DB1	Cool-temperate	0.82982	2.41336
KK-DB1	Cool-temperate	0.690922	2.46011
KK-DB1	Cool-temperate	0.524101	2.49566
KK-DB1	Cool-temperate	0.501084	2.51764
KK-DB1	Cool-temperate	0.234241	2.52874
KK-DB1	Cool-temperate	0.213347	2.54028
KK-DB1	Cool-temperate	0.174218	2.54669
KK-DB1	Cool-temperate	0.0707543	2.55395
KK-DB1	Cool-temperate	0.0608928	2.5567
KK-DB1	Cool-temperate	0.0446021	2.57016
KK-DB1	Cool-temperate	0.037711	2.57345
KK-DB1	Cool-temperate	0.0164431	2.57392
KK-DB1	Cool-temperate	0.00838696	2.57475
KM-DB1	Cool-temperate	34.8449	0.255926
KM-DB1	Cool-temperate	24.0268	0.446322
KM-DB1	Cool-temperate	17.4327	0.543151
KM-DB1	Cool-temperate	15.5216	0.728441
KM-DB1	Cool-temperate	11.5971	0.81834
KM-DB1	Cool-temperate	11.1773	1.25
KM-DB1	Cool-temperate	3.56208	1.30053
KM-DB1	Cool-temperate	2.57453	1.33077
KM-DB1	Cool-temperate	1.94454	1.36541
KM-DB1	Cool-temperate	1.5436	1.3887
KM-DB1	Cool-temperate	1.2625	1.41537
KM-DB1	Cool-temperate	0.34539	1.41873
KM-DB1	Cool-temperate	0.226292	1.4247
KM-DB1	Cool-temperate	0.130729	1.4251
KM-DB1	Cool-temperate	0.0878038	1.42945
KM-DB1	Cool-temperate	0.0541609	1.43349
KM-DB1	Cool-temperate	0.0416424	1.43361
KM-DB1	Cool-temperate	0.0350801	1.43516
KM-DB1	Cool-temperate	0.0257467	1.43665
KM-DB1	Cool-temperate	0.0255571	1.43787
KY-DB1	Cool-temperate	101.919	1.0668
KY-DB1	Cool-temperate	4.00824	1.09638
KY-DB1	Cool-temperate	2.43321	1.13517
KY-DB1	Cool-temperate	1.42545	1.1971
KY-DB1	Cool-temperate	0.8047	1.22198
KY-DB1	Cool-temperate	0.74216	1.2553
KY-DB1	Cool-temperate	0.593741	1.31207
KY-DB1	Cool-temperate	0.331702	1.32629
KY-DB1	Cool-temperate	0.313454	1.33654
KY-DB1	Cool-temperate	0.310324	1.34754
KY-DB1	Cool-temperate	0.196837	1.36525
KY-DB1	Cool-temperate	0.127812	1.37059
KY-DB1	Cool-temperate	0.123324	1.37834
KY-DB1	Cool-temperate	0.12082	1.38367
KY-DB1	Cool-temperate	0.107424	1.38459
KY-DB1	Cool-temperate	0.0585237	1.39047
KY-DB1	Cool-temperate	0.0340491	1.39328
KY-DB1	Cool-temperate	0.0165432	1.39387
NP-DB1	Cool-temperate	23.8331	0.281927
NP-DB1	Cool-temperate	22.204	0.563587
NP-DB1	Cool-temperate	19.9146	0.923116
NP-DB1	Cool-temperate	14.0439	1.15887
NP-DB1	Cool-temperate	7.5764	1.30256
NP-DB1	Cool-temperate	5.53108	1.37627
NP-DB1	Cool-temperate	1.44453	1.39394
NP-DB1	Cool-temperate	1.34608	1.40508
NP-DB1	Cool-temperate	1.26191	1.48279
NP-DB1	Cool-temperate	1.02166	1.50229
NP-DB1	Cool-temperate	0.938923	1.5073
NP-DB1	Cool-temperate	0.780018	1.52504
NP-DB1	Cool-temperate	0.638343	1.52899
NP-DB1	Cool-temperate	0.610414	1.54081
NP-DB1	Cool-temperate	0.543014	1.55045
NP-DB1	Cool-temperate	0.43916	1.55371
NP-DB1	Cool-temperate	0.371913	1.55767
NP-DB1	Cool-temperate	0.242123	1.56511
NP-DB1	Cool-temperate	0.231814	1.56691
NP-DB1	Cool-temperate	0.228231	1.57092
NP-DB1	Cool-temperate	0.217466	1.57298
NP-DB1	Cool-temperate	0.170656	1.57571
NP-DB1	Cool-temperate	0.0910236	1.57597
NP-DB1	Cool-temperate	0.08737	1.57763
NP-DB1	Cool-temperate	0.0720121	1.58273
NP-DB1	Cool-temperate	0.0640422	1.58324
NP-DB1	Cool-temperate	0.0552694	1.58352
OG-DB1	Cool-temperate	24.3892	0.327466
OG-DB1	Cool-temperate	20.7879	0.446772
OG-DB1	Cool-temperate	14.4588	0.607252
OG-DB1	Cool-temperate	7.8768	0.7077
OG-DB1	Cool-temperate	7.64514	0.779667
OG-DB1	Cool-temperate	5.53933	0.870121
OG-DB1	Cool-temperate	4.92788	0.917168
OG-DB1	Cool-temperate	4.79016	0.959788
OG-DB1	Cool-temperate	4.58589	1.05638
OG-DB1	Cool-temperate	3.84887	1.10575
OG-DB1	Cool-temperate	3.70605	1.12809
OG-DB1	Cool-temperate	3.04432	1.1683
OG-DB1	Cool-temperate	1.90591	1.19674
OG-DB1	Cool-temperate	1.58047	1.23027
OG-DB1	Cool-temperate	1.16492	1.2569
OG-DB1	Cool-temperate	0.860393	1.263
OG-DB1	Cool-temperate	0.526196	1.28812
OG-DB1	Cool-temperate	0.471202	1.29514
OG-DB1	Cool-temperate	0.469856	1.30303
OG-DB1	Cool-temperate	0.432293	1.33106
OG-DB1	Cool-temperate	0.310788	1.33465
OG-DB1	Cool-temperate	0.285452	1.3405
OG-DB1	Cool-temperate	0.224221	1.34388
OG-DB1	Cool-temperate	0.193284	1.34952
OG-DB1	Cool-temperate	0.191364	1.35871
OG-DB1	Cool-temperate	0.181278	1.36424
OG-DB1	Cool-temperate	0.168046	1.37361
OG-DB1	Cool-temperate	0.133101	1.37382
OG-DB1	Cool-temperate	0.0628147	1.3753
OG-DB1	Cool-temperate	0.0540259	1.37535
OG-DB1	Cool-temperate	0.0262796	1.37617
OG-DB1	Cool-temperate	0.0243732	1.37645
OS-EC1	Cool-temperate	307.807	1.60465
OS-EC1	Cool-temperate	13.6668	1.65423
OS-EC1	Cool-temperate	2.242	1.66939
OS-EC1	Cool-temperate	1.95588	1.67138
OS-EC1	Cool-temperate	0.903503	1.67929
OS-EC1	Cool-temperate	0.675179	1.70703
OS-EC1	Cool-temperate	0.32509	1.71188
OS-EC1	Cool-temperate	0.224249	1.73132
OS-EC1	Cool-temperate	0.211789	1.74937
OS-EC1	Cool-temperate	0.0650803	1.75021
OS-EC1	Cool-temperate	0.0601712	1.75067
OS-EC1	Cool-temperate	0.0398527	1.75503
OS-EC1	Cool-temperate	0.0381567	1.75617
OS-EC1	Cool-temperate	0.0374416	1.75776
OS-EC1	Cool-temperate	0.0334873	1.76126
OS-EC1	Cool-temperate	0.0129777	1.76272
OY-DB1	Cool-temperate	62.9363	0.56368
OY-DB1	Cool-temperate	17.1222	0.700598
OY-DB1	Cool-temperate	7.00102	0.817789
OY-DB1	Cool-temperate	5.99012	0.835419
OY-DB1	Cool-temperate	5.04648	0.86928
OY-DB1	Cool-temperate	3.95548	0.882253
OY-DB1	Cool-temperate	3.10217	0.899292
OY-DB1	Cool-temperate	2.98929	0.920688
OY-DB1	Cool-temperate	2.46135	0.933736
OY-DB1	Cool-temperate	2.32812	0.945028
OY-DB1	Cool-temperate	1.29643	0.956997
OY-DB1	Cool-temperate	1.23332	0.994703
OY-DB1	Cool-temperate	1.08401	0.998328
OY-DB1	Cool-temperate	0.909163	1.02161
OY-DB1	Cool-temperate	0.847672	1.02419
OY-DB1	Cool-temperate	0.314955	1.02588
OY-DB1	Cool-temperate	0.268394	1.02836
OY-DB1	Cool-temperate	0.263329	1.03086
OY-DB1	Cool-temperate	0.254957	1.03649
OY-DB1	Cool-temperate	0.185409	1.03945
OY-DB1	Cool-temperate	0.069407	1.041
OY-DB1	Cool-temperate	0.0361866	1.04257
OY-DB1	Cool-temperate	0.035101	1.04403
OY-DB1	Cool-temperate	0.034458	1.0445
OY-DB1	Cool-temperate	0.0330424	1.04639
OY-DB1	Cool-temperate	0.0159111	1.04719
OY-DB1	Cool-temperate	0.0155051	1.04736
OY-DB1	Cool-temperate	0.0144133	1.04792
OZ-DB1	Cool-temperate	37.2244	0.254751
OZ-DB1	Cool-temperate	24.5257	0.476042
OZ-DB1	Cool-temperate	22.3917	0.896973
OZ-DB1	Cool-temperate	9.96129	0.963229
OZ-DB1	Cool-temperate	9.45932	1.03432
OZ-DB1	Cool-temperate	8.96971	1.0755
OZ-DB1	Cool-temperate	8.13892	1.19236
OZ-DB1	Cool-temperate	6.02986	1.27591
OZ-DB1	Cool-temperate	2.11882	1.30471
OZ-DB1	Cool-temperate	1.33628	1.3097
OZ-DB1	Cool-temperate	0.940745	1.31601
OZ-DB1	Cool-temperate	0.725724	1.31821
OZ-DB1	Cool-temperate	0.19198	1.31892
OZ-DB1	Cool-temperate	0.136487	1.32107
OZ-DB1	Cool-temperate	0.108746	1.32277
SI-DB1	Cool-temperate	11.6237	0.142007
SI-DB1	Cool-temperate	6.26945	0.211346
SI-DB1	Cool-temperate	6.01872	0.310923
SI-DB1	Cool-temperate	5.82426	0.370336
SI-DB1	Cool-temperate	5.59672	0.445927
SI-DB1	Cool-temperate	5.56108	0.500381
SI-DB1	Cool-temperate	5.3964	0.583031
SI-DB1	Cool-temperate	5.00046	0.702664
SI-DB1	Cool-temperate	4.98873	0.730096
SI-DB1	Cool-temperate	4.57891	0.780999
SI-DB1	Cool-temperate	4.28329	0.839494
SI-DB1	Cool-temperate	3.95025	0.893561
SI-DB1	Cool-temperate	3.39348	0.971873
SI-DB1	Cool-temperate	3.11006	0.994653
SI-DB1	Cool-temperate	3.02146	1.02987
SI-DB1	Cool-temperate	2.70484	1.05287
SI-DB1	Cool-temperate	2.42114	1.06952
SI-DB1	Cool-temperate	1.73205	1.11148
SI-DB1	Cool-temperate	1.68465	1.12972
SI-DB1	Cool-temperate	1.45514	1.15997
SI-DB1	Cool-temperate	1.16234	1.17614
SI-DB1	Cool-temperate	0.841707	1.19174
SI-DB1	Cool-temperate	0.840573	1.20683
SI-DB1	Cool-temperate	0.816362	1.21825
SI-DB1	Cool-temperate	0.792874	1.22412
SI-DB1	Cool-temperate	0.64306	1.22922
SI-DB1	Cool-temperate	0.613384	1.23431
SI-DB1	Cool-temperate	0.479605	1.24389
SI-DB1	Cool-temperate	0.41369	1.25108
SI-DB1	Cool-temperate	0.408861	1.25237
SI-DB1	Cool-temperate	0.364002	1.25484
SI-DB1	Cool-temperate	0.281716	1.30114
SI-DB1	Cool-temperate	0.276351	1.30384
SI-DB1	Cool-temperate	0.219241	1.30499
SI-DB1	Cool-temperate	0.168	1.30593
SI-DB1	Cool-temperate	0.0834695	1.30766
SI-DB1	Cool-temperate	0.0267248	1.30778
SI-DB1	Cool-temperate	0.0262228	1.30786
SI-DB1	Cool-temperate	0.0203471	1.30795
SI-DB1	Cool-temperate	0.0201596	1.30812
SI-DB1	Cool-temperate	0.0169665	1.30847
SI-DB1	Cool-temperate	0.0118042	1.30852
SI-DB1	Cool-temperate	0.00992425	1.30864
TB-DB1	Cool-temperate	65.8225	0.298049
TB-DB1	Cool-temperate	12.7176	0.336877
TB-DB1	Cool-temperate	12.3319	0.786152
TB-DB1	Cool-temperate	10.1102	0.902775
TB-DB1	Cool-temperate	8.41293	1.01149
TB-DB1	Cool-temperate	8.09509	1.14164
TB-DB1	Cool-temperate	5.49841	1.20364
TB-DB1	Cool-temperate	3.82266	1.27435
TB-DB1	Cool-temperate	3.7106	1.36685
TB-DB1	Cool-temperate	3.34004	1.49455
TB-DB1	Cool-temperate	1.74954	1.53663
TB-DB1	Cool-temperate	1.46323	1.56397
TB-DB1	Cool-temperate	1.38344	1.59731
TB-DB1	Cool-temperate	1.2644	1.61444
TB-DB1	Cool-temperate	1.01939	1.64959
TB-DB1	Cool-temperate	0.854016	1.66942
TB-DB1	Cool-temperate	0.558906	1.67916
TB-DB1	Cool-temperate	0.508102	1.70531
TB-DB1	Cool-temperate	0.431527	1.70841
TB-DB1	Cool-temperate	0.401383	1.72291
TB-DB1	Cool-temperate	0.38657	1.72483
TB-DB1	Cool-temperate	0.341346	1.73033
TB-DB1	Cool-temperate	0.322915	1.73624
TB-DB1	Cool-temperate	0.25626	1.74016
TB-DB1	Cool-temperate	0.236876	1.74488
TB-DB1	Cool-temperate	0.157778	1.75768
TB-DB1	Cool-temperate	0.13783	1.76026
TB-DB1	Cool-temperate	0.0897277	1.76127
TB-DB1	Cool-temperate	0.0874973	1.76391
TB-DB1	Cool-temperate	0.0561845	1.76669
TB-DB1	Cool-temperate	0.0508968	1.76757
TB-DB1	Cool-temperate	0.0304972	1.76807
TB-DB1	Cool-temperate	0.0266827	1.76858
TB-DB1	Cool-temperate	0.0196055	1.7698
TB-DB1	Cool-temperate	0.0182883	1.77023
TB-DB1	Cool-temperate	0.0170554	1.77041
TB-DB1	Cool-temperate	0.0167484	1.77068
TB-DB1	Cool-temperate	0.0101781	1.77077
TK-DB1	Cool-temperate	47.3551	0.430606
TK-DB1	Cool-temperate	27.4012	0.884116
TK-DB1	Cool-temperate	17.4991	0.983625
TK-DB1	Cool-temperate	3.98859	1.03672
TK-DB1	Cool-temperate	3.39643	1.07678
TK-DB1	Cool-temperate	3.09332	1.167
TK-DB1	Cool-temperate	1.40154	1.18743
TK-DB1	Cool-temperate	1.29468	1.22456
TK-DB1	Cool-temperate	1.22643	1.25607
TK-DB1	Cool-temperate	0.973557	1.26502
TK-DB1	Cool-temperate	0.958058	1.2728
TK-DB1	Cool-temperate	0.861333	1.28226
TK-DB1	Cool-temperate	0.844948	1.29894
TK-DB1	Cool-temperate	0.726369	1.35517
TK-DB1	Cool-temperate	0.688347	1.37597
TK-DB1	Cool-temperate	0.607097	1.37918
TK-DB1	Cool-temperate	0.600958	1.39235
TK-DB1	Cool-temperate	0.453406	1.41228
TK-DB1	Cool-temperate	0.444482	1.42554
TK-DB1	Cool-temperate	0.368691	1.43726
TK-DB1	Cool-temperate	0.275739	1.44795
TK-DB1	Cool-temperate	0.2559	1.45044
TK-DB1	Cool-temperate	0.238625	1.45908
TK-DB1	Cool-temperate	0.194011	1.4638
TK-DB1	Cool-temperate	0.172176	1.4667
TK-DB1	Cool-temperate	0.151399	1.47123
TK-DB1	Cool-temperate	0.139655	1.47395
TK-DB1	Cool-temperate	0.133352	1.47901
TK-DB1	Cool-temperate	0.129167	1.48211
TK-DB1	Cool-temperate	0.119805	1.49975
TK-DB1	Cool-temperate	0.0849545	1.50103
TK-DB1	Cool-temperate	0.0793245	1.50329
TK-DB1	Cool-temperate	0.0685021	1.50518
TK-DB1	Cool-temperate	0.0622656	1.50716
TK-DB1	Cool-temperate	0.0362721	1.50798
TK-DB1	Cool-temperate	0.0352067	1.50847
TK-DB1	Cool-temperate	0.0204309	1.50872
TK-DB1	Cool-temperate	0.0155513	1.50886
TK-DB1	Cool-temperate	0.01231	1.5092
TK-DB1	Cool-temperate	0.0116008	1.51078
TK-DB1	Cool-temperate	0.0109349	1.51093
TK-DB1	Cool-temperate	0.0105736	1.51094
TK-DB1	Cool-temperate	0.0100969	1.51198
TM-DB1	Cool-temperate	21.4842	0.144299
TM-DB1	Cool-temperate	13.9789	0.396218
TM-DB1	Cool-temperate	7.39523	0.425286
TM-DB1	Cool-temperate	5.53974	0.447973
TM-DB1	Cool-temperate	4.57642	0.532439
TM-DB1	Cool-temperate	3.29501	0.558865
TM-DB1	Cool-temperate	3.09712	0.608522
TM-DB1	Cool-temperate	1.95409	0.670214
TM-DB1	Cool-temperate	1.66979	0.685065
TM-DB1	Cool-temperate	1.54887	0.738751
TM-DB1	Cool-temperate	1.32001	0.75524
TM-DB1	Cool-temperate	1.26802	0.760403
TM-DB1	Cool-temperate	1.16632	0.793493
TM-DB1	Cool-temperate	1.09662	0.805609
TM-DB1	Cool-temperate	1.08596	0.844858
TM-DB1	Cool-temperate	0.929201	0.869737
TM-DB1	Cool-temperate	0.904927	0.884753
TM-DB1	Cool-temperate	0.871126	0.904828
TM-DB1	Cool-temperate	0.824722	0.923326
TM-DB1	Cool-temperate	0.771012	0.93615
TM-DB1	Cool-temperate	0.585278	0.946699
TM-DB1	Cool-temperate	0.546189	0.96125
TM-DB1	Cool-temperate	0.342044	0.966853
TM-DB1	Cool-temperate	0.252064	0.971511
TM-DB1	Cool-temperate	0.246049	0.979167
TM-DB1	Cool-temperate	0.147097	0.980412
TM-DB1	Cool-temperate	0.0972604	0.982574
TM-DB1	Cool-temperate	0.0775025	0.988644
TM-DB1	Cool-temperate	0.0662707	0.992215
TM-DB1	Cool-temperate	0.0556397	0.996383
TZ-DB1	Cool-temperate	69.5695	0.674057
TZ-DB1	Cool-temperate	12.7946	0.879771
TZ-DB1	Cool-temperate	3.41232	0.922236
TZ-DB1	Cool-temperate	3.36846	0.961341
TZ-DB1	Cool-temperate	2.52546	1.00703
TZ-DB1	Cool-temperate	2.44943	1.02912
TZ-DB1	Cool-temperate	2.05461	1.06846
TZ-DB1	Cool-temperate	1.98543	1.12148
TZ-DB1	Cool-temperate	1.93646	1.15214
TZ-DB1	Cool-temperate	1.87461	1.1813
TZ-DB1	Cool-temperate	1.67065	1.19362
TZ-DB1	Cool-temperate	1.48692	1.21861
TZ-DB1	Cool-temperate	1.44343	1.22474
TZ-DB1	Cool-temperate	1.40807	1.24371
TZ-DB1	Cool-temperate	1.40279	1.26789
TZ-DB1	Cool-temperate	1.06469	1.29477
TZ-DB1	Cool-temperate	0.938712	1.31485
TZ-DB1	Cool-temperate	0.760748	1.33057
TZ-DB1	Cool-temperate	0.605353	1.35731
TZ-DB1	Cool-temperate	0.534248	1.36288
TZ-DB1	Cool-temperate	0.486524	1.3715
TZ-DB1	Cool-temperate	0.311718	1.37341
TZ-DB1	Cool-temperate	0.211636	1.37537
TZ-DB1	Cool-temperate	0.140026	1.38311
TZ-DB1	Cool-temperate	0.13599	1.38826
TZ-DB1	Cool-temperate	0.109074	1.39051
TZ-DB1	Cool-temperate	0.0950599	1.39549
TZ-DB1	Cool-temperate	0.0839416	1.39925
TZ-DB1	Cool-temperate	0.0727663	1.40022
TZ-DB1	Cool-temperate	0.0612173	1.40307
TZ-DB1	Cool-temperate	0.0433776	1.40418
TZ-DB1	Cool-temperate	0.0377847	1.40434
TZ-DB1	Cool-temperate	0.0365985	1.40447
TZ-DB1	Cool-temperate	0.0334193	1.40574
TZ-DB1	Cool-temperate	0.0192937	1.40679
TZ-DB1	Cool-temperate	0.0125989	1.407
TZ-DB1	Cool-temperate	0.00785293	1.40723
UR-BC1	Cool-temperate	45.1656	0.424794
UR-BC1	Cool-temperate	26.4055	0.821252
UR-BC1	Cool-temperate	10.8893	1.09602
UR-BC1	Cool-temperate	9.83482	1.11542
UR-BC1	Cool-temperate	8.2694	1.15383
UR-BC1	Cool-temperate	4.26633	1.2693
UR-BC1	Cool-temperate	2.89225	1.38332
UR-BC1	Cool-temperate	0.921801	1.39401
UR-BC1	Cool-temperate	0.495818	1.41007
UR-BC1	Cool-temperate	0.359518	1.42382
UR-BC1	Cool-temperate	0.353698	1.4353
UR-BC1	Cool-temperate	0.315885	1.43877
UR-BC1	Cool-temperate	0.0403422	1.44401
WK-EC1	Cool-temperate	101.633	1.33612
WK-EC1	Cool-temperate	27.3381	1.58884
WK-EC1	Cool-temperate	17.1422	1.71384
WK-EC1	Cool-temperate	15.2368	2.01731
WK-EC1	Cool-temperate	14.8715	2.10667
WK-EC1	Cool-temperate	9.30924	2.19136
WK-EC1	Cool-temperate	3.8061	2.21814
WK-EC1	Cool-temperate	1.97548	2.23481
WK-EC1	Cool-temperate	1.88094	2.2595
WK-EC1	Cool-temperate	1.57812	2.29077
WK-EC1	Cool-temperate	1.54891	2.30577
WK-EC1	Cool-temperate	1.51237	2.32175
WK-EC1	Cool-temperate	1.29031	2.32737
WK-EC1	Cool-temperate	1.21598	2.34255
WK-EC1	Cool-temperate	1.03226	2.35106
WK-EC1	Cool-temperate	0.735376	2.35836
WK-EC1	Cool-temperate	0.667521	2.36266
WK-EC1	Cool-temperate	0.657388	2.3904
WK-EC1	Cool-temperate	0.599707	2.41387
WK-EC1	Cool-temperate	0.448351	2.42291
WK-EC1	Cool-temperate	0.448024	2.44425
WK-EC1	Cool-temperate	0.319704	2.44996
WK-EC1	Cool-temperate	0.276031	2.4606
WK-EC1	Cool-temperate	0.261414	2.46122
WK-EC1	Cool-temperate	0.250482	2.46352
WK-EC1	Cool-temperate	0.209655	2.46446
WK-EC1	Cool-temperate	0.192448	2.46669
WK-EC1	Cool-temperate	0.0942626	2.46691
WK-EC1	Cool-temperate	0.077959	2.46875
WK-EC1	Cool-temperate	0.0116243	2.46905
WK-EC1	Cool-temperate	0.00777656	2.46927
AO-BC1	Warm-temperate	51.1348	0.499749
AO-BC1	Warm-temperate	21.8997	0.976113
AO-BC1	Warm-temperate	18.9678	1.31907
AO-BC1	Warm-temperate	11.5694	1.5499
AO-BC1	Warm-temperate	10.9621	1.70442
AO-BC1	Warm-temperate	8.17206	1.79751
AO-BC1	Warm-temperate	6.4409	1.97836
AO-BC1	Warm-temperate	3.02364	2.04686
AO-BC1	Warm-temperate	2.18441	2.0678
AO-BC1	Warm-temperate	1.99325	2.08724
AO-BC1	Warm-temperate	1.91892	2.16311
AO-BC1	Warm-temperate	1.46969	2.17933
AO-BC1	Warm-temperate	1.20299	2.19891
AO-BC1	Warm-temperate	1.15301	2.23357
AO-BC1	Warm-temperate	0.936814	2.25303
AO-BC1	Warm-temperate	0.719962	2.2768
AO-BC1	Warm-temperate	0.674944	2.28954
AO-BC1	Warm-temperate	0.610012	2.31734
AO-BC1	Warm-temperate	0.569439	2.33312
AO-BC1	Warm-temperate	0.562772	2.33874
AO-BC1	Warm-temperate	0.540182	2.3529
AO-BC1	Warm-temperate	0.464606	2.36224
AO-BC1	Warm-temperate	0.327636	2.37525
AO-BC1	Warm-temperate	0.281186	2.37889
AO-BC1	Warm-temperate	0.251797	2.38504
AO-BC1	Warm-temperate	0.22214	2.39097
AO-BC1	Warm-temperate	0.198073	2.39372
AO-BC1	Warm-temperate	0.133546	2.39569
AO-BC1	Warm-temperate	0.111696	2.39701
AO-BC1	Warm-temperate	0.10494	2.40009
AO-BC1	Warm-temperate	0.0876586	2.40298
AO-BC1	Warm-temperate	0.0862784	2.40356
AO-BC1	Warm-temperate	0.0658531	2.40625
AO-BC1	Warm-temperate	0.0629085	2.40667
AO-BC1	Warm-temperate	0.0581745	2.40868
AO-BC1	Warm-temperate	0.0425055	2.41262
AO-BC1	Warm-temperate	0.0316831	2.41341
AO-BC1	Warm-temperate	0.0194424	2.41404
AO-BC1	Warm-temperate	0.0185483	2.41708
AO-BC1	Warm-temperate	0.018481	2.41715
AO-BC1	Warm-temperate	0.00987976	2.41755
AY-EB1	Warm-temperate	59.5504	0.639475
AY-EB1	Warm-temperate	44.113	0.795136
AY-EB1	Warm-temperate	37.0043	1.18282
AY-EB1	Warm-temperate	20.509	1.51478
AY-EB1	Warm-temperate	14.0078	1.74633
AY-EB1	Warm-temperate	13.1987	1.86733
AY-EB1	Warm-temperate	7.85508	1.98815
AY-EB1	Warm-temperate	7.65504	2.15242
AY-EB1	Warm-temperate	6.32017	2.25229
AY-EB1	Warm-temperate	4.99361	2.69381
AY-EB1	Warm-temperate	2.96481	2.78853
AY-EB1	Warm-temperate	2.31615	2.83389
AY-EB1	Warm-temperate	1.39259	2.83945
AY-EB1	Warm-temperate	1.32841	2.89871
AY-EB1	Warm-temperate	0.823545	2.90884
AY-EB1	Warm-temperate	0.614724	2.92921
AY-EB1	Warm-temperate	0.540879	2.94265
AY-EB1	Warm-temperate	0.297966	2.94703
AY-EB1	Warm-temperate	0.113908	2.95872
AY-EB1	Warm-temperate	0.110489	2.96439
AY-EB1	Warm-temperate	0.0911658	2.97425
AY-EB1	Warm-temperate	0.0890018	2.98687
AY-EB1	Warm-temperate	0.0633801	2.99106
AY-EB1	Warm-temperate	0.0306365	2.99221
AY-EB1	Warm-temperate	0.0116221	2.9924
Fushan-1	Warm-temperate	26.5154	0.269201
Fushan-1	Warm-temperate	11.4254	0.518275
Fushan-1	Warm-temperate	8.7677	0.821824
Fushan-1	Warm-temperate	8.71691	0.941897
Fushan-1	Warm-temperate	5.28175	1.17006
Fushan-1	Warm-temperate	4.78798	1.28724
Fushan-1	Warm-temperate	4.6066	1.48002
Fushan-1	Warm-temperate	4.44605	1.53104
Fushan-1	Warm-temperate	3.62159	1.56472
Fushan-1	Warm-temperate	3.40919	1.61482
Fushan-1	Warm-temperate	2.83708	1.65831
Fushan-1	Warm-temperate	2.76592	1.71772
Fushan-1	Warm-temperate	2.67141	1.7464
Fushan-1	Warm-temperate	2.51095	1.78368
Fushan-1	Warm-temperate	2.20068	1.86101
Fushan-1	Warm-temperate	2.04476	1.90992
Fushan-1	Warm-temperate	1.86508	1.9614
Fushan-1	Warm-temperate	1.80833	2.03437
Fushan-1	Warm-temperate	1.577	2.05252
Fushan-1	Warm-temperate	1.56073	2.06001
Fushan-1	Warm-temperate	1.12419	2.06829
Fushan-1	Warm-temperate	0.770156	2.0928
Fushan-1	Warm-temperate	0.663115	2.12059
Fushan-1	Warm-temperate	0.490165	2.13274
Fushan-1	Warm-temperate	0.476748	2.14698
Fushan-1	Warm-temperate	0.24466	2.15257
Fushan-1	Warm-temperate	0.178083	2.15281
Fushan-1	Warm-temperate	0.167554	2.16225
Fushan-1	Warm-temperate	0.130425	2.16399
Fushan-1	Warm-temperate	0.115273	2.16788
Fushan-1	Warm-temperate	0.102048	2.17088
Fushan-1	Warm-temperate	0.101781	2.17187
Fushan-1	Warm-temperate	0.0863804	2.17288
Fushan-1	Warm-temperate	0.0669934	2.17331
Fushan-1	Warm-temperate	0.065819	2.17355
Fushan-1	Warm-temperate	0.0510399	2.17415
Fushan-1	Warm-temperate	0.0449152	2.17448
Fushan-1	Warm-temperate	0.0384757	2.1759
Fushan-1	Warm-temperate	0.0383004	2.17989
Fushan-1	Warm-temperate	0.0297742	2.18113
Fushan-1	Warm-temperate	0.0168577	2.18179
Fushan-2	Warm-temperate	29.6368	0.0617447
Fushan-2	Warm-temperate	11.4658	0.54313
Fushan-2	Warm-temperate	9.82517	0.788917
Fushan-2	Warm-temperate	8.3051	0.996977
Fushan-2	Warm-temperate	6.14741	1.13767
Fushan-2	Warm-temperate	4.98379	1.28062
Fushan-2	Warm-temperate	3.94269	1.38373
Fushan-2	Warm-temperate	3.91784	1.40967
Fushan-2	Warm-temperate	3.33901	1.47164
Fushan-2	Warm-temperate	3.06551	1.53141
Fushan-2	Warm-temperate	2.85381	1.56386
Fushan-2	Warm-temperate	2.1992	1.61995
Fushan-2	Warm-temperate	2.11771	1.69732
Fushan-2	Warm-temperate	1.42368	1.741
Fushan-2	Warm-temperate	0.948887	1.78881
Fushan-2	Warm-temperate	0.888332	1.7985
Fushan-2	Warm-temperate	0.792903	1.81406
Fushan-2	Warm-temperate	0.768599	1.82435
Fushan-2	Warm-temperate	0.745803	1.85373
Fushan-2	Warm-temperate	0.666997	1.86976
Fushan-2	Warm-temperate	0.501452	1.88568
Fushan-2	Warm-temperate	0.4108	1.9133
Fushan-2	Warm-temperate	0.40731	1.92645
Fushan-2	Warm-temperate	0.316643	1.93171
Fushan-2	Warm-temperate	0.285006	1.94419
Fushan-2	Warm-temperate	0.209283	1.94598
Fushan-2	Warm-temperate	0.19989	1.94614
Fushan-2	Warm-temperate	0.191509	1.96178
Fushan-2	Warm-temperate	0.146776	1.96463
Fushan-2	Warm-temperate	0.124107	1.97283
Fushan-2	Warm-temperate	0.116045	1.97878
Fushan-2	Warm-temperate	0.084684	1.98014
Fushan-2	Warm-temperate	0.0437356	1.98085
Fushan-2	Warm-temperate	0.023594	1.98285
Fushan-2	Warm-temperate	0.0221393	1.98291
Fushan-2	Warm-temperate	0.014759	1.98295
Halimun-1	Warm-temperate	90.8919	1.36919
Halimun-1	Warm-temperate	30.0107	1.85142
Halimun-1	Warm-temperate	12.6945	2.18699
Halimun-1	Warm-temperate	8.94886	2.40497
Halimun-1	Warm-temperate	7.78951	2.65459
Halimun-1	Warm-temperate	5.3585	2.78048
Halimun-1	Warm-temperate	5.29385	2.94334
Halimun-1	Warm-temperate	4.96568	3.17593
Halimun-1	Warm-temperate	1.91494	3.21839
Halimun-1	Warm-temperate	1.59582	3.23807
Halimun-1	Warm-temperate	1.49056	3.2796
Halimun-1	Warm-temperate	1.4411	3.3047
Halimun-1	Warm-temperate	1.37687	3.33532
Halimun-1	Warm-temperate	1.29838	3.35331
Halimun-1	Warm-temperate	1.10102	3.38767
Halimun-1	Warm-temperate	1.01457	3.40977
Halimun-1	Warm-temperate	0.806875	3.42956
Halimun-1	Warm-temperate	0.759189	3.47719
Halimun-1	Warm-temperate	0.349045	3.50235
Halimun-1	Warm-temperate	0.274709	3.52184
Halimun-1	Warm-temperate	0.266325	3.53439
Halimun-1	Warm-temperate	0.228501	3.53998
Halimun-1	Warm-temperate	0.103809	3.54048
Halimun-1	Warm-temperate	0.0663572	3.5425
Halimun-1	Warm-temperate	0.0575804	3.54448
Halimun-1	Warm-temperate	0.05741	3.55345
Halimun-1	Warm-temperate	0.0518665	3.55957
Halimun-1	Warm-temperate	0.0372521	3.56019
Halimun-1	Warm-temperate	0.0155481	3.56118
Halimun-1	Warm-temperate	0.00928674	3.56204
IC-BC1	Warm-temperate	52.5486	0.328907
IC-BC1	Warm-temperate	35.9726	0.507145
IC-BC1	Warm-temperate	21.5446	0.761523
IC-BC1	Warm-temperate	15.2006	0.815467
IC-BC1	Warm-temperate	11.7169	0.914254
IC-BC1	Warm-temperate	10.9429	1.01718
IC-BC1	Warm-temperate	7.7469	1.06844
IC-BC1	Warm-temperate	5.04166	1.28167
IC-BC1	Warm-temperate	4.47929	1.33747
IC-BC1	Warm-temperate	2.50666	1.39312
IC-BC1	Warm-temperate	2.30882	1.46761
IC-BC1	Warm-temperate	1.96348	1.4913
IC-BC1	Warm-temperate	1.47729	1.50402
IC-BC1	Warm-temperate	1.33817	1.52211
IC-BC1	Warm-temperate	1.20799	1.52942
IC-BC1	Warm-temperate	1.1259	1.54456
IC-BC1	Warm-temperate	1.00123	1.55501
IC-BC1	Warm-temperate	0.93705	1.57459
IC-BC1	Warm-temperate	0.68396	1.59392
IC-BC1	Warm-temperate	0.606984	1.65007
IC-BC1	Warm-temperate	0.559792	1.66014
IC-BC1	Warm-temperate	0.492534	1.67999
IC-BC1	Warm-temperate	0.237127	1.6819
IC-BC1	Warm-temperate	0.2293	1.68547
IC-BC1	Warm-temperate	0.220574	1.68993
IC-BC1	Warm-temperate	0.219519	1.69626
IC-BC1	Warm-temperate	0.182711	1.70369
IC-BC1	Warm-temperate	0.174614	1.7124
IC-BC1	Warm-temperate	0.174395	1.71256
IC-BC1	Warm-temperate	0.121327	1.71263
IC-BC1	Warm-temperate	0.106215	1.71594
IC-BC1	Warm-temperate	0.0486886	1.71688
IC-BC1	Warm-temperate	0.0381289	1.71705
IC-BC1	Warm-temperate	0.025271	1.71889
IC-BC1	Warm-temperate	0.0136746	1.71914
KA-EB1	Warm-temperate	22.7046	0.499207
KA-EB1	Warm-temperate	20.0958	1.00731
KA-EB1	Warm-temperate	10.3853	1.07684
KA-EB1	Warm-temperate	9.87048	1.29134
KA-EB1	Warm-temperate	9.28103	1.44492
KA-EB1	Warm-temperate	7.89581	1.64914
KA-EB1	Warm-temperate	5.73779	1.687
KA-EB1	Warm-temperate	5.17407	1.86059
KA-EB1	Warm-temperate	5.06532	1.92342
KA-EB1	Warm-temperate	4.3665	2.00938
KA-EB1	Warm-temperate	3.30688	2.02377
KA-EB1	Warm-temperate	2.01298	2.09002
KA-EB1	Warm-temperate	1.53023	2.11921
KA-EB1	Warm-temperate	1.32758	2.13567
KA-EB1	Warm-temperate	1.31209	2.1622
KA-EB1	Warm-temperate	1.22049	2.18313
KA-EB1	Warm-temperate	1.11205	2.22272
KA-EB1	Warm-temperate	1.09329	2.23276
KA-EB1	Warm-temperate	1.08057	2.2738
KA-EB1	Warm-temperate	0.998858	2.31035
KA-EB1	Warm-temperate	0.929391	2.33577
KA-EB1	Warm-temperate	0.645581	2.34591
KA-EB1	Warm-temperate	0.468647	2.35746
KA-EB1	Warm-temperate	0.386894	2.36182
KA-EB1	Warm-temperate	0.307449	2.36303
KA-EB1	Warm-temperate	0.256059	2.36696
KA-EB1	Warm-temperate	0.208288	2.37158
KA-EB1	Warm-temperate	0.135884	2.3777
KA-EB1	Warm-temperate	0.109439	2.37843
KA-EB1	Warm-temperate	0.0901665	2.383
KA-EB1	Warm-temperate	0.0874994	2.38659
KJ-EB1	Warm-temperate	41.5192	0.725878
KJ-EB1	Warm-temperate	23.0889	0.851996
KJ-EB1	Warm-temperate	21.1804	1.00201
KJ-EB1	Warm-temperate	19.9169	1.25561
KJ-EB1	Warm-temperate	11.8735	1.35416
KJ-EB1	Warm-temperate	11.5885	1.49888
KJ-EB1	Warm-temperate	9.60087	1.63614
KJ-EB1	Warm-temperate	9.07968	1.75308
KJ-EB1	Warm-temperate	4.29202	1.80274
KJ-EB1	Warm-temperate	4.03789	1.83429
KJ-EB1	Warm-temperate	3.3908	1.86794
KJ-EB1	Warm-temperate	2.46791	1.88948
KJ-EB1	Warm-temperate	2.34727	1.91099
KJ-EB1	Warm-temperate	2.01705	1.94854
KJ-EB1	Warm-temperate	1.93072	1.98005
KJ-EB1	Warm-temperate	1.84745	1.98917
KJ-EB1	Warm-temperate	1.39952	1.9961
KJ-EB1	Warm-temperate	1.35799	2.01966
KJ-EB1	Warm-temperate	0.678044	2.02789
KJ-EB1	Warm-temperate	0.627737	2.03887
KJ-EB1	Warm-temperate	0.618301	2.05739
KJ-EB1	Warm-temperate	0.609805	2.06245
KJ-EB1	Warm-temperate	0.569249	2.06495
KJ-EB1	Warm-temperate	0.298378	2.07597
KJ-EB1	Warm-temperate	0.257657	2.07788
KJ-EB1	Warm-temperate	0.253848	2.07807
KJ-EB1	Warm-temperate	0.154753	2.08073
KJ-EB1	Warm-temperate	0.154117	2.08883
KJ-EB1	Warm-temperate	0.126774	2.09022
KJ-EB1	Warm-temperate	0.03687	2.09092
KJ-EB1	Warm-temperate	0.036816	2.09157
KJ-EB1	Warm-temperate	0.0367533	2.09164
KJ-EB1	Warm-temperate	0.0262225	2.09284
KJ-EB1	Warm-temperate	0.0224303	2.0945
KJ-EB1	Warm-temperate	0.0218107	2.09542
KJ-EB1	Warm-temperate	0.015574	2.09608
KJ-EB1	Warm-temperate	0.0127077	2.09658
KN-EB1	Warm-temperate	23.715	0.440356
KN-EB1	Warm-temperate	22.1923	0.55488
KN-EB1	Warm-temperate	21.4933	1.05494
KN-EB1	Warm-temperate	14.7633	1.15279
KN-EB1	Warm-temperate	6.76155	1.23726
KN-EB1	Warm-temperate	2.93953	1.2927
KN-EB1	Warm-temperate	2.29401	1.33984
KN-EB1	Warm-temperate	2.22845	1.36498
KN-EB1	Warm-temperate	2.01665	1.40533
KN-EB1	Warm-temperate	1.82781	1.46982
KN-EB1	Warm-temperate	1.10872	1.49553
KN-EB1	Warm-temperate	1.05368	1.50089
KN-EB1	Warm-temperate	0.647914	1.52752
KN-EB1	Warm-temperate	0.621776	1.54366
KN-EB1	Warm-temperate	0.592619	1.57185
KN-EB1	Warm-temperate	0.501134	1.58034
KN-EB1	Warm-temperate	0.484039	1.59594
KN-EB1	Warm-temperate	0.397638	1.6128
KN-EB1	Warm-temperate	0.349099	1.61573
KN-EB1	Warm-temperate	0.289251	1.62675
KN-EB1	Warm-temperate	0.279551	1.63009
KN-EB1	Warm-temperate	0.222367	1.63868
KN-EB1	Warm-temperate	0.218588	1.64377
KN-EB1	Warm-temperate	0.171981	1.64747
KN-EB1	Warm-temperate	0.137643	1.65338
KN-EB1	Warm-temperate	0.0894202	1.65601
KN-EB1	Warm-temperate	0.0851852	1.66154
KN-EB1	Warm-temperate	0.0630406	1.66381
KN-EB1	Warm-temperate	0.0552651	1.66495
KN-EB1	Warm-temperate	0.0511749	1.66809
KN-EB1	Warm-temperate	0.040117	1.66939
KN-EB1	Warm-temperate	0.0398434	1.67253
MY-EB1	Warm-temperate	21.3453	0.324935
MY-EB1	Warm-temperate	18.2345	0.91782
MY-EB1	Warm-temperate	10.4304	1.17073
MY-EB1	Warm-temperate	8.26557	1.44021
MY-EB1	Warm-temperate	4.69261	1.58528
MY-EB1	Warm-temperate	3.56408	1.92547
MY-EB1	Warm-temperate	3.04268	2.01085
MY-EB1	Warm-temperate	2.63147	2.03137
MY-EB1	Warm-temperate	2.40379	2.08465
MY-EB1	Warm-temperate	1.81202	2.12374
MY-EB1	Warm-temperate	1.42043	2.1532
MY-EB1	Warm-temperate	1.30255	2.1953
MY-EB1	Warm-temperate	1.22762	2.27737
MY-EB1	Warm-temperate	1.20696	2.30656
MY-EB1	Warm-temperate	1.16468	2.33306
MY-EB1	Warm-temperate	0.675339	2.35545
MY-EB1	Warm-temperate	0.605605	2.36423
MY-EB1	Warm-temperate	0.595428	2.37143
MY-EB1	Warm-temperate	0.585068	2.3854
MY-EB1	Warm-temperate	0.428183	2.40765
MY-EB1	Warm-temperate	0.409625	2.41455
MY-EB1	Warm-temperate	0.365852	2.42094
MY-EB1	Warm-temperate	0.307545	2.43252
MY-EB1	Warm-temperate	0.280773	2.43987
MY-EB1	Warm-temperate	0.250549	2.44611
MY-EB1	Warm-temperate	0.182839	2.44939
MY-EB1	Warm-temperate	0.181231	2.4591
MY-EB1	Warm-temperate	0.163045	2.46314
MY-EB1	Warm-temperate	0.10363	2.4644
MY-EB1	Warm-temperate	0.0617051	2.46539
MY-EB1	Warm-temperate	0.049871	2.4686
MY-EB1	Warm-temperate	0.0447955	2.47088
SD-EB1	Warm-temperate	109.185	0.793635
SD-EB1	Warm-temperate	72.233	1.44329
SD-EB1	Warm-temperate	26.7735	1.86645
SD-EB1	Warm-temperate	16.9811	2.09003
SD-EB1	Warm-temperate	9.20742	2.13257
SD-EB1	Warm-temperate	7.78509	2.16327
SD-EB1	Warm-temperate	7.3549	2.19535
SD-EB1	Warm-temperate	4.13981	2.24596
SD-EB1	Warm-temperate	3.96384	2.2835
SD-EB1	Warm-temperate	3.41507	2.31628
SD-EB1	Warm-temperate	1.97104	2.3257
SD-EB1	Warm-temperate	1.77771	2.32964
SD-EB1	Warm-temperate	1.41297	2.33645
SD-EB1	Warm-temperate	1.32107	2.34636
SD-EB1	Warm-temperate	0.688259	2.35029
SD-EB1	Warm-temperate	0.665036	2.36013
SD-EB1	Warm-temperate	0.655762	2.36922
SD-EB1	Warm-temperate	0.441486	2.36958
SD-EB1	Warm-temperate	0.37752	2.3719
SD-EB1	Warm-temperate	0.234586	2.37415
SD-EB1	Warm-temperate	0.22675	2.37511
SD-EB1	Warm-temperate	0.101053	2.37523
SD-EB1	Warm-temperate	0.0940485	2.37986
SD-EB1	Warm-temperate	0.0415991	2.38013
SD-EB1	Warm-temperate	0.0392929	2.38076
SD-EB1	Warm-temperate	0.0235007	2.38082
SD-EB1	Warm-temperate	0.0172119	2.38209
SD-EB1	Warm-temperate	0.0139294	2.38302
SD-EB1	Warm-temperate	0.0103391	2.38311
SN-EC1	Warm-temperate	74.4199	0.407286
SN-EC1	Warm-temperate	29.0866	0.633499
SN-EC1	Warm-temperate	16.7741	0.677862
SN-EC1	Warm-temperate	14.3404	0.780303
SN-EC1	Warm-temperate	13.0552	0.873153
SN-EC1	Warm-temperate	9.35914	0.959079
SN-EC1	Warm-temperate	4.33832	0.994064
SN-EC1	Warm-temperate	3.77786	1.01933
SN-EC1	Warm-temperate	2.28574	1.03404
SN-EC1	Warm-temperate	2.13273	1.04484
SN-EC1	Warm-temperate	1.93531	1.05787
SN-EC1	Warm-temperate	1.90763	1.07416
SN-EC1	Warm-temperate	1.40005	1.08992
SN-EC1	Warm-temperate	1.35741	1.09241
SN-EC1	Warm-temperate	1.09807	1.09716
SN-EC1	Warm-temperate	0.881661	1.10299
SN-EC1	Warm-temperate	0.850113	1.10705
SN-EC1	Warm-temperate	0.810273	1.11583
SN-EC1	Warm-temperate	0.527149	1.12037
SN-EC1	Warm-temperate	0.434783	1.13465
SN-EC1	Warm-temperate	0.419826	1.13728
SN-EC1	Warm-temperate	0.311744	1.13949
SN-EC1	Warm-temperate	0.283786	1.14624
SN-EC1	Warm-temperate	0.263652	1.14734
SN-EC1	Warm-temperate	0.248817	1.15383
SN-EC1	Warm-temperate	0.203726	1.15866
SN-EC1	Warm-temperate	0.164472	1.16203
SN-EC1	Warm-temperate	0.155058	1.16386
SN-EC1	Warm-temperate	0.136491	1.16659
SN-EC1	Warm-temperate	0.133407	1.16895
SN-EC1	Warm-temperate	0.132157	1.17204
SN-EC1	Warm-temperate	0.118976	1.17236
SN-EC1	Warm-temperate	0.0827446	1.17336
SN-EC1	Warm-temperate	0.0695293	1.17358
SN-EC1	Warm-temperate	0.0484748	1.17401
SN-EC1	Warm-temperate	0.0398056	1.17491
SN-EC1	Warm-temperate	0.0277084	1.17528
SN-EC1	Warm-temperate	0.0191384	1.17546
SN-EC1	Warm-temperate	0.0189468	1.17643
TT-EB1	Warm-temperate	118.905	0.559593
TT-EB1	Warm-temperate	67.1086	1.02377
TT-EB1	Warm-temperate	11.5245	1.1402
TT-EB1	Warm-temperate	9.93096	1.28356
TT-EB1	Warm-temperate	9.33341	1.38009
TT-EB1	Warm-temperate	5.06606	1.43944
TT-EB1	Warm-temperate	4.0829	1.44692
TT-EB1	Warm-temperate	3.52897	1.47899
TT-EB1	Warm-temperate	3.33294	1.53261
TT-EB1	Warm-temperate	1.45281	1.55637
TT-EB1	Warm-temperate	1.14987	1.57805
TT-EB1	Warm-temperate	0.923119	1.62371
TT-EB1	Warm-temperate	0.898728	1.63248
TT-EB1	Warm-temperate	0.789799	1.63795
TT-EB1	Warm-temperate	0.780219	1.66574
TT-EB1	Warm-temperate	0.666178	1.67826
TT-EB1	Warm-temperate	0.494044	1.70148
TT-EB1	Warm-temperate	0.338408	1.72286
TT-EB1	Warm-temperate	0.290395	1.73258
TT-EB1	Warm-temperate	0.290299	1.74461
TT-EB1	Warm-temperate	0.276078	1.7512
TT-EB1	Warm-temperate	0.240335	1.75289
TT-EB1	Warm-temperate	0.0494067	1.75886
TT-EB1	Warm-temperate	0.0185844	1.75974
TT-EB1	Warm-temperate	0.0178392	1.76231
YK-EB1	Warm-temperate	46.9538	0.551018
YK-EB1	Warm-temperate	37.8694	0.898861
YK-EB1	Warm-temperate	20.091	1.01889
YK-EB1	Warm-temperate	19.0617	1.27931
YK-EB1	Warm-temperate	16.4721	1.50227
YK-EB1	Warm-temperate	5.38691	1.58326
YK-EB1	Warm-temperate	4.63726	1.63662
YK-EB1	Warm-temperate	4.33156	1.67839
YK-EB1	Warm-temperate	4.06441	1.7961
YK-EB1	Warm-temperate	3.9824	1.84258
YK-EB1	Warm-temperate	3.4147	1.87378
YK-EB1	Warm-temperate	2.93359	1.89439
YK-EB1	Warm-temperate	2.43837	1.94292
YK-EB1	Warm-temperate	2.16205	1.96365
YK-EB1	Warm-temperate	1.75152	2.00008
YK-EB1	Warm-temperate	1.54335	2.01634
YK-EB1	Warm-temperate	1.26214	2.03584
YK-EB1	Warm-temperate	1.24053	2.0885
YK-EB1	Warm-temperate	1.16106	2.11094
YK-EB1	Warm-temperate	0.94776	2.12147
YK-EB1	Warm-temperate	0.85491	2.14562
YK-EB1	Warm-temperate	0.756632	2.15658
YK-EB1	Warm-temperate	0.676841	2.16284
YK-EB1	Warm-temperate	0.603188	2.16581
YK-EB1	Warm-temperate	0.53208	2.17435
YK-EB1	Warm-temperate	0.504387	2.18287
YK-EB1	Warm-temperate	0.265212	2.20323
YK-EB1	Warm-temperate	0.185721	2.20645
YK-EB1	Warm-temperate	0.170989	2.21219
YK-EB1	Warm-temperate	0.152673	2.22077
YK-EB1	Warm-temperate	0.0831743	2.22309
YK-EB1	Warm-temperate	0.00761656	2.22339
YS-EC1	Warm-temperate	175.521	0.491909
YS-EC1	Warm-temperate	51.324	0.576228
YS-EC1	Warm-temperate	16.0572	0.653445
YS-EC1	Warm-temperate	8.076	0.757761
YS-EC1	Warm-temperate	3.31402	0.835735
YS-EC1	Warm-temperate	1.68912	0.974459
YS-EC1	Warm-temperate	1.23916	0.983962
YS-EC1	Warm-temperate	1.21575	0.988617
YS-EC1	Warm-temperate	0.973255	0.999708
YS-EC1	Warm-temperate	0.854165	1.04734
YS-EC1	Warm-temperate	0.51808	1.05867
YS-EC1	Warm-temperate	0.194178	1.06783
YS-EC1	Warm-temperate	0.122498	1.06965
YS-EC1	Warm-temperate	0.0417758	1.07218
YS-EC1	Warm-temperate	0.0374676	1.07479
YS-EC1	Warm-temperate	0.0344378	1.07564
AM-EB1	Subtropical	106.22	0.820943
AM-EB1	Subtropical	23.2863	1.09402
AM-EB1	Subtropical	13.5447	1.23347
AM-EB1	Subtropical	6.88074	1.25463
AM-EB1	Subtropical	4.01125	1.37686
AM-EB1	Subtropical	3.45498	1.46256
AM-EB1	Subtropical	2.62464	1.50792
AM-EB1	Subtropical	2.4861	1.56651
AM-EB1	Subtropical	2.34714	1.64893
AM-EB1	Subtropical	2.07301	1.67373
AM-EB1	Subtropical	1.98773	1.7462
AM-EB1	Subtropical	1.80535	1.77109
AM-EB1	Subtropical	1.76163	1.79161
AM-EB1	Subtropical	1.40377	1.80922
AM-EB1	Subtropical	1.35066	1.82247
AM-EB1	Subtropical	1.32137	1.85813
AM-EB1	Subtropical	0.987988	1.87699
AM-EB1	Subtropical	0.929694	1.89394
AM-EB1	Subtropical	0.804145	1.90568
AM-EB1	Subtropical	0.790485	1.90949
AM-EB1	Subtropical	0.726314	1.9329
AM-EB1	Subtropical	0.724592	1.94121
AM-EB1	Subtropical	0.700808	1.95854
AM-EB1	Subtropical	0.644512	1.96541
AM-EB1	Subtropical	0.50893	1.98367
AM-EB1	Subtropical	0.469688	1.99536
AM-EB1	Subtropical	0.430197	1.99883
AM-EB1	Subtropical	0.392622	2.01106
AM-EB1	Subtropical	0.293826	2.01723
AM-EB1	Subtropical	0.278975	2.01936
AM-EB1	Subtropical	0.255563	2.02372
AM-EB1	Subtropical	0.233641	2.02711
AM-EB1	Subtropical	0.205839	2.03351
AM-EB1	Subtropical	0.199795	2.04313
AM-EB1	Subtropical	0.177691	2.04873
AM-EB1	Subtropical	0.15209	2.0508
AM-EB1	Subtropical	0.128146	2.05462
AM-EB1	Subtropical	0.0726306	2.05794
AM-EB1	Subtropical	0.0708135	2.06253
AM-EB1	Subtropical	0.026618	2.06267
AM-EB1	Subtropical	0.023276	2.06313
AM-EB1	Subtropical	0.0187173	2.06341
AM-EB1	Subtropical	0.0152284	2.06367
AM-EB1	Subtropical	0.0148275	2.06513
AM-EB1	Subtropical	0.0125055	2.06535
AM-EB1	Subtropical	0.0113455	2.06621
AM-EB1	Subtropical	0.0101312	2.06623
AM-EB1	Subtropical	0.00919283	2.06627
AM-EB1	Subtropical	0.00857035	2.06645
Halimun-2	Subtropical	80.4506	1.138
Halimun-2	Subtropical	19.5688	1.82363
Halimun-2	Subtropical	18.5185	2.17352
Halimun-2	Subtropical	15.9568	2.45963
Halimun-2	Subtropical	10.5732	2.93171
Halimun-2	Subtropical	7.02535	3.07282
Halimun-2	Subtropical	6.96429	3.13289
Halimun-2	Subtropical	5.798	3.24263
Halimun-2	Subtropical	4.26475	3.36333
Halimun-2	Subtropical	3.95224	3.41981
Halimun-2	Subtropical	3.58601	3.47752
Halimun-2	Subtropical	2.68441	3.53991
Halimun-2	Subtropical	1.91169	3.56606
Halimun-2	Subtropical	1.83972	3.58589
Halimun-2	Subtropical	1.43748	3.63402
Halimun-2	Subtropical	1.38691	3.70356
Halimun-2	Subtropical	1.38075	3.72132
Halimun-2	Subtropical	1.35959	3.75361
Halimun-2	Subtropical	1.33216	3.77216
Halimun-2	Subtropical	1.28896	3.79606
Halimun-2	Subtropical	1.18314	3.82425
Halimun-2	Subtropical	1.12631	3.83275
Halimun-2	Subtropical	1.09505	3.86549
Halimun-2	Subtropical	1.06893	3.92792
Halimun-2	Subtropical	1.00682	3.95477
Halimun-2	Subtropical	1.00308	3.98283
Halimun-2	Subtropical	0.906284	3.99648
Halimun-2	Subtropical	0.778875	4.01221
Halimun-2	Subtropical	0.755157	4.04597
Halimun-2	Subtropical	0.704496	4.09897
Halimun-2	Subtropical	0.403884	4.11599
Halimun-2	Subtropical	0.39453	4.13549
Halimun-2	Subtropical	0.362757	4.15012
Halimun-2	Subtropical	0.318443	4.182
Halimun-2	Subtropical	0.274954	4.19846
Halimun-2	Subtropical	0.253743	4.21243
Halimun-2	Subtropical	0.251876	4.21382
Halimun-2	Subtropical	0.246284	4.22173
Halimun-2	Subtropical	0.244742	4.23228
Halimun-2	Subtropical	0.235226	4.25863
Halimun-2	Subtropical	0.234181	4.26556
Halimun-2	Subtropical	0.230139	4.27262
Halimun-2	Subtropical	0.223132	4.28407
Halimun-2	Subtropical	0.206418	4.28785
Halimun-2	Subtropical	0.204585	4.29339
Halimun-2	Subtropical	0.189958	4.30631
Halimun-2	Subtropical	0.170997	4.31178
Halimun-2	Subtropical	0.15204	4.31361
Halimun-2	Subtropical	0.140415	4.31537
Halimun-2	Subtropical	0.12713	4.31731
Halimun-2	Subtropical	0.126629	4.32283
Halimun-2	Subtropical	0.121556	4.32683
Halimun-2	Subtropical	0.105231	4.33321
Halimun-2	Subtropical	0.0895044	4.33449
Halimun-2	Subtropical	0.0894757	4.34717
Halimun-2	Subtropical	0.0874121	4.34759
Halimun-2	Subtropical	0.086635	4.3523
Halimun-2	Subtropical	0.0861894	4.36117
Halimun-2	Subtropical	0.0713032	4.36399
Halimun-2	Subtropical	0.0681235	4.36967
Halimun-2	Subtropical	0.0653475	4.37182
Halimun-2	Subtropical	0.0551027	4.3746
Halimun-2	Subtropical	0.0498092	4.38491
Halimun-2	Subtropical	0.0479869	4.38553
Halimun-2	Subtropical	0.0474706	4.38651
Halimun-2	Subtropical	0.0255575	4.38724
Halimun-2	Subtropical	0.0251955	4.38918
Halimun-2	Subtropical	0.024075	4.39369
Halimun-2	Subtropical	0.0226703	4.39698
Halimun-2	Subtropical	0.0192969	4.39851
Halimun-2	Subtropical	0.0182567	4.40051
Halimun-2	Subtropical	0.0169187	4.40239
Halimun-2	Subtropical	0.0167478	4.40303
Halimun-2	Subtropical	0.014068	4.4047
Halimun-2	Subtropical	0.0107805	4.40488
Halimun-2	Subtropical	0.00917773	4.40529
Halimun-2	Subtropical	0.00706423	4.40565
Halimun-3	Subtropical	34.5128	0.68795
Halimun-3	Subtropical	34.4247	2.36684
Halimun-3	Subtropical	9.68641	2.4715
Halimun-3	Subtropical	9.05252	2.6649
Halimun-3	Subtropical	4.08423	2.71892
Halimun-3	Subtropical	3.15318	2.79647
Halimun-3	Subtropical	2.93803	2.8943
Halimun-3	Subtropical	1.73491	2.90874
Halimun-3	Subtropical	1.72907	2.94594
Halimun-3	Subtropical	1.57382	2.99587
Halimun-3	Subtropical	1.4004	3.02132
Halimun-3	Subtropical	1.38506	3.0739
Halimun-3	Subtropical	1.37756	3.09902
Halimun-3	Subtropical	1.36055	3.16638
Halimun-3	Subtropical	1.08999	3.21862
Halimun-3	Subtropical	0.883265	3.24461
Halimun-3	Subtropical	0.797026	3.25873
Halimun-3	Subtropical	0.790084	3.26543
Halimun-3	Subtropical	0.751235	3.28168
Halimun-3	Subtropical	0.525549	3.28703
Halimun-3	Subtropical	0.50054	3.29344
Halimun-3	Subtropical	0.489004	3.30577
Halimun-3	Subtropical	0.488153	3.31653
Halimun-3	Subtropical	0.393885	3.32545
Halimun-3	Subtropical	0.369953	3.33756
Halimun-3	Subtropical	0.359887	3.35628
Halimun-3	Subtropical	0.350308	3.36549
Halimun-3	Subtropical	0.342967	3.38512
Halimun-3	Subtropical	0.27455	3.39077
Halimun-3	Subtropical	0.239388	3.4042
Halimun-3	Subtropical	0.235372	3.41252
Halimun-3	Subtropical	0.226144	3.41456
Halimun-3	Subtropical	0.214581	3.41864
Halimun-3	Subtropical	0.21219	3.42304
Halimun-3	Subtropical	0.198764	3.4274
Halimun-3	Subtropical	0.174538	3.44081
Halimun-3	Subtropical	0.174208	3.44498
Halimun-3	Subtropical	0.160859	3.44662
Halimun-3	Subtropical	0.136998	3.45009
Halimun-3	Subtropical	0.125459	3.45213
Halimun-3	Subtropical	0.12065	3.45606
Halimun-3	Subtropical	0.115435	3.45849
Halimun-3	Subtropical	0.0984044	3.45919
Halimun-3	Subtropical	0.0981992	3.46217
Halimun-3	Subtropical	0.0959982	3.46796
Halimun-3	Subtropical	0.0959188	3.47272
Halimun-3	Subtropical	0.0947822	3.47469
Halimun-3	Subtropical	0.0865624	3.47794
Halimun-3	Subtropical	0.0779828	3.47932
Halimun-3	Subtropical	0.0629164	3.48151
Halimun-3	Subtropical	0.0569524	3.48296
Halimun-3	Subtropical	0.0515454	3.48503
Halimun-3	Subtropical	0.0443839	3.4873
Halimun-3	Subtropical	0.0352729	3.49396
Halimun-3	Subtropical	0.0276802	3.49496
Halimun-3	Subtropical	0.0234114	3.49656
Halimun-3	Subtropical	0.022106	3.49972
Halimun-3	Subtropical	0.0219991	3.49988
Halimun-3	Subtropical	0.020354	3.50117
Halimun-3	Subtropical	0.019344	3.50374
Halimun-3	Subtropical	0.0188793	3.50449
Halimun-3	Subtropical	0.0186214	3.507
Halimun-3	Subtropical	0.0171201	3.50728
Halimun-3	Subtropical	0.0156742	3.50811
Halimun-3	Subtropical	0.0146236	3.50848
Halimun-3	Subtropical	0.0128023	3.50882
Halimun-3	Subtropical	0.0099705	3.50909
Nanjenshan-1	Subtropical	16.3719	0.159874
Nanjenshan-1	Subtropical	7.51484	0.364697
Nanjenshan-1	Subtropical	6.38002	0.542791
Nanjenshan-1	Subtropical	4.05411	0.688276
Nanjenshan-1	Subtropical	3.46914	0.752716
Nanjenshan-1	Subtropical	3.21759	0.860788
Nanjenshan-1	Subtropical	3.06248	0.919709
Nanjenshan-1	Subtropical	2.91421	1.00636
Nanjenshan-1	Subtropical	2.85408	1.0609
Nanjenshan-1	Subtropical	2.39354	1.15353
Nanjenshan-1	Subtropical	2.29758	1.22581
Nanjenshan-1	Subtropical	2.02555	1.27998
Nanjenshan-1	Subtropical	1.78181	1.32963
Nanjenshan-1	Subtropical	1.70479	1.39016
Nanjenshan-1	Subtropical	1.5339	1.42624
Nanjenshan-1	Subtropical	1.45112	1.45543
Nanjenshan-1	Subtropical	1.36996	1.49139
Nanjenshan-1	Subtropical	1.17409	1.51026
Nanjenshan-1	Subtropical	1.14512	1.54039
Nanjenshan-1	Subtropical	1.13467	1.56789
Nanjenshan-1	Subtropical	1.02997	1.58255
Nanjenshan-1	Subtropical	0.9516	1.61317
Nanjenshan-1	Subtropical	0.948477	1.63701
Nanjenshan-1	Subtropical	0.821699	1.65574
Nanjenshan-1	Subtropical	0.800442	1.68195
Nanjenshan-1	Subtropical	0.660933	1.68985
Nanjenshan-1	Subtropical	0.621467	1.70523
Nanjenshan-1	Subtropical	0.564676	1.73136
Nanjenshan-1	Subtropical	0.394296	1.74777
Nanjenshan-1	Subtropical	0.322682	1.75389
Nanjenshan-1	Subtropical	0.311322	1.76323
Nanjenshan-1	Subtropical	0.310701	1.77257
Nanjenshan-1	Subtropical	0.280194	1.77782
Nanjenshan-1	Subtropical	0.267016	1.78542
Nanjenshan-1	Subtropical	0.262825	1.7994
Nanjenshan-1	Subtropical	0.24308	1.80233
Nanjenshan-1	Subtropical	0.228484	1.81173
Nanjenshan-1	Subtropical	0.224753	1.81813
Nanjenshan-1	Subtropical	0.221516	1.82152
Nanjenshan-1	Subtropical	0.19293	1.82408
Nanjenshan-1	Subtropical	0.18733	1.83655
Nanjenshan-1	Subtropical	0.181018	1.84171
Nanjenshan-1	Subtropical	0.16807	1.84906
Nanjenshan-1	Subtropical	0.146809	1.85754
Nanjenshan-1	Subtropical	0.134832	1.86053
Nanjenshan-1	Subtropical	0.130843	1.86542
Nanjenshan-1	Subtropical	0.130652	1.87151
Nanjenshan-1	Subtropical	0.0973602	1.87558
Nanjenshan-1	Subtropical	0.0948797	1.87824
Nanjenshan-1	Subtropical	0.0879728	1.88025
Nanjenshan-1	Subtropical	0.0488639	1.88148
Nanjenshan-1	Subtropical	0.0446275	1.88297
Nanjenshan-1	Subtropical	0.0377653	1.88445
Nanjenshan-1	Subtropical	0.0333451	1.88456
Nanjenshan-1	Subtropical	0.0260424	1.88589
Nanjenshan-1	Subtropical	0.0193737	1.88724
Nanjenshan-1	Subtropical	0.0191807	1.88832
Nanjenshan-1	Subtropical	0.0123847	1.88893
Nanjenshan-2	Subtropical	12.0409	0.209359
Nanjenshan-2	Subtropical	10.6514	0.369803
Nanjenshan-2	Subtropical	7.29207	0.559995
Nanjenshan-2	Subtropical	5.66115	0.626715
Nanjenshan-2	Subtropical	5.32266	0.771701
Nanjenshan-2	Subtropical	4.22581	0.858291
Nanjenshan-2	Subtropical	3.97184	0.961451
Nanjenshan-2	Subtropical	3.15706	1.09334
Nanjenshan-2	Subtropical	2.95672	1.20142
Nanjenshan-2	Subtropical	2.29445	1.26058
Nanjenshan-2	Subtropical	2.0599	1.29889
Nanjenshan-2	Subtropical	1.82982	1.33243
Nanjenshan-2	Subtropical	1.69539	1.37148
Nanjenshan-2	Subtropical	1.5214	1.41396
Nanjenshan-2	Subtropical	1.28983	1.4446
Nanjenshan-2	Subtropical	1.27159	1.46659
Nanjenshan-2	Subtropical	1.19768	1.50971
Nanjenshan-2	Subtropical	1.18087	1.53195
Nanjenshan-2	Subtropical	0.957934	1.56648
Nanjenshan-2	Subtropical	0.876611	1.59673
Nanjenshan-2	Subtropical	0.807165	1.63277
Nanjenshan-2	Subtropical	0.729305	1.65
Nanjenshan-2	Subtropical	0.643754	1.66444
Nanjenshan-2	Subtropical	0.641007	1.67988
Nanjenshan-2	Subtropical	0.638096	1.69974
Nanjenshan-2	Subtropical	0.564755	1.70877
Nanjenshan-2	Subtropical	0.552073	1.72751
Nanjenshan-2	Subtropical	0.541122	1.73263
Nanjenshan-2	Subtropical	0.508026	1.74621
Nanjenshan-2	Subtropical	0.500279	1.7674
Nanjenshan-2	Subtropical	0.481237	1.77378
Nanjenshan-2	Subtropical	0.462618	1.78637
Nanjenshan-2	Subtropical	0.452599	1.79128
Nanjenshan-2	Subtropical	0.449457	1.80808
Nanjenshan-2	Subtropical	0.420322	1.81907
Nanjenshan-2	Subtropical	0.388941	1.8256
Nanjenshan-2	Subtropical	0.382707	1.8392
Nanjenshan-2	Subtropical	0.340484	1.85866
Nanjenshan-2	Subtropical	0.311552	1.86541
Nanjenshan-2	Subtropical	0.306645	1.87427
Nanjenshan-2	Subtropical	0.303795	1.88183
Nanjenshan-2	Subtropical	0.190145	1.89011
Nanjenshan-2	Subtropical	0.178943	1.89452
Nanjenshan-2	Subtropical	0.150658	1.89909
Nanjenshan-2	Subtropical	0.110959	1.9062
Nanjenshan-2	Subtropical	0.104366	1.91122
Nanjenshan-2	Subtropical	0.0948031	1.91324
Nanjenshan-2	Subtropical	0.087962	1.91437
Nanjenshan-2	Subtropical	0.0835248	1.92173
Nanjenshan-2	Subtropical	0.0778093	1.92655
Nanjenshan-2	Subtropical	0.0773234	1.94181
Nanjenshan-2	Subtropical	0.0720701	1.94846
Nanjenshan-2	Subtropical	0.0653883	1.95113
Nanjenshan-2	Subtropical	0.0499958	1.95409
Nanjenshan-2	Subtropical	0.0405579	1.95944
Nanjenshan-2	Subtropical	0.0252279	1.96147
Nanjenshan-2	Subtropical	0.0225234	1.9632
Nanjenshan-2	Subtropical	0.0140323	1.96375
Nanjenshan-2	Subtropical	0.0109745	1.96419
OW-EB1	Subtropical	72.2598	2.04716
OW-EB1	Subtropical	54.8515	4.01853
OW-EB1	Subtropical	36.5353	4.20217
OW-EB1	Subtropical	19.7198	4.47278
OW-EB1	Subtropical	13.9984	4.73079
OW-EB1	Subtropical	8.38271	5.11775
OW-EB1	Subtropical	4.05489	5.15547
OW-EB1	Subtropical	2.73224	5.19145
OW-EB1	Subtropical	2.4627	5.4314
OW-EB1	Subtropical	1.65321	5.48439
OW-EB1	Subtropical	1.30245	5.55151
OW-EB1	Subtropical	0.88959	5.56932
OW-EB1	Subtropical	0.697977	5.77252
OW-EB1	Subtropical	0.535518	5.77492
OW-EB1	Subtropical	0.436282	5.80074
OW-EB1	Subtropical	0.416764	5.82756
OW-EB1	Subtropical	0.41031	5.84613
OW-EB1	Subtropical	0.189637	5.85904
OW-EB1	Subtropical	0.0886046	5.8623
OW-EB1	Subtropical	0.0598551	5.86298
YN-EB1	Subtropical	80.5162	1.22232
YN-EB1	Subtropical	37.6543	1.88666
YN-EB1	Subtropical	6.84525	1.92083
YN-EB1	Subtropical	6.11146	1.99705
YN-EB1	Subtropical	2.76531	2.02986
YN-EB1	Subtropical	2.41496	2.06172
YN-EB1	Subtropical	1.62147	2.07014
YN-EB1	Subtropical	1.57137	2.10617
YN-EB1	Subtropical	1.3422	2.13384
YN-EB1	Subtropical	1.30769	2.1503
YN-EB1	Subtropical	1.16796	2.15986
YN-EB1	Subtropical	1.011	2.19365
YN-EB1	Subtropical	0.876089	2.20793
YN-EB1	Subtropical	0.844544	2.22585
YN-EB1	Subtropical	0.776983	2.2326
YN-EB1	Subtropical	0.763495	2.24344
YN-EB1	Subtropical	0.76308	2.25645
YN-EB1	Subtropical	0.633509	2.26379
YN-EB1	Subtropical	0.624934	2.27089
YN-EB1	Subtropical	0.427349	2.27292
YN-EB1	Subtropical	0.425787	2.28176
YN-EB1	Subtropical	0.400228	2.28817
YN-EB1	Subtropical	0.393089	2.29171
YN-EB1	Subtropical	0.392148	2.29645
YN-EB1	Subtropical	0.368081	2.30552
YN-EB1	Subtropical	0.356033	2.30775
YN-EB1	Subtropical	0.355121	2.31063
YN-EB1	Subtropical	0.339608	2.31521
YN-EB1	Subtropical	0.322835	2.3157
YN-EB1	Subtropical	0.274477	2.3243
YN-EB1	Subtropical	0.271473	2.32991
YN-EB1	Subtropical	0.185865	2.33423
YN-EB1	Subtropical	0.185269	2.34066
YN-EB1	Subtropical	0.155593	2.3438
YN-EB1	Subtropical	0.144342	2.34503
YN-EB1	Subtropical	0.123754	2.35155
YN-EB1	Subtropical	0.0760534	2.35263
YN-EB1	Subtropical	0.0733935	2.35337
YN-EB1	Subtropical	0.0655995	2.35422
YN-EB1	Subtropical	0.062557	2.35516
YN-EB1	Subtropical	0.0576504	2.35593
YN-EB1	Subtropical	0.0569828	2.35707
YN-EB1	Subtropical	0.0564354	2.35752
YN-EB1	Subtropical	0.0494818	2.35867
YN-EB1	Subtropical	0.048567	2.36298
YN-EB1	Subtropical	0.0478379	2.36424
YN-EB1	Subtropical	0.0317726	2.36431
YN-EB1	Subtropical	0.0179518	2.3651
YN-EB1	Subtropical	0.0163312	2.36534
YN-EB1	Subtropical	0.0142502	2.36553
Kenting-1	Tropical	38.3818	0.340756
Kenting-1	Tropical	24.128	0.778054
Kenting-1	Tropical	16.8708	0.929996
Kenting-1	Tropical	7.72772	1.04632
Kenting-1	Tropical	4.80247	1.11993
Kenting-1	Tropical	4.44357	1.24024
Kenting-1	Tropical	3.45299	1.31272
Kenting-1	Tropical	3.07853	1.35032
Kenting-1	Tropical	3.02378	1.42279
Kenting-1	Tropical	2.88531	1.49317
Kenting-1	Tropical	2.35273	1.55335
Kenting-1	Tropical	1.87639	1.57369
Kenting-1	Tropical	1.80416	1.63246
Kenting-1	Tropical	1.72198	1.66302
Kenting-1	Tropical	1.69845	1.71005
Kenting-1	Tropical	1.5407	1.82397
Kenting-1	Tropical	1.33743	1.84115
Kenting-1	Tropical	1.12572	1.88305
Kenting-1	Tropical	0.985378	1.93464
Kenting-1	Tropical	0.926565	1.96861
Kenting-1	Tropical	0.734993	1.98762
Kenting-1	Tropical	0.60194	2.00331
Kenting-1	Tropical	0.535444	2.00897
Kenting-1	Tropical	0.473021	2.01923
Kenting-1	Tropical	0.434127	2.06246
Kenting-1	Tropical	0.267912	2.06308
Kenting-1	Tropical	0.261474	2.06737
Kenting-1	Tropical	0.159947	2.07234
Kenting-1	Tropical	0.156342	2.07746
Kenting-1	Tropical	0.110916	2.08079
Kenting-1	Tropical	0.110481	2.08556
Kenting-1	Tropical	0.104785	2.0882
Kenting-1	Tropical	0.100944	2.0891
Kenting-1	Tropical	0.100201	2.09683
Kenting-1	Tropical	0.0808664	2.0975
Kenting-1	Tropical	0.0736832	2.11316
Kenting-1	Tropical	0.0591494	2.11325
Kenting-1	Tropical	0.0580841	2.12216
Kenting-1	Tropical	0.0168257	2.12434
Kenting-1	Tropical	0.00957269	2.1254
Kenting-1	Tropical	0.00539136	2.1255
Kenting-2	Tropical	39.6901	0.466455
Kenting-2	Tropical	23.5069	1.21235
Kenting-2	Tropical	10.0063	1.49715
Kenting-2	Tropical	6.07776	1.524
Kenting-2	Tropical	5.67117	1.85037
Kenting-2	Tropical	3.95261	2.01959
Kenting-2	Tropical	2.97926	2.10661
Kenting-2	Tropical	2.71363	2.23678
Kenting-2	Tropical	2.22449	2.30171
Kenting-2	Tropical	1.98875	2.31874
Kenting-2	Tropical	1.9467	2.39704
Kenting-2	Tropical	1.76935	2.43663
Kenting-2	Tropical	1.3552	2.45238
Kenting-2	Tropical	1.32135	2.52219
Kenting-2	Tropical	1.31751	2.54266
Kenting-2	Tropical	1.1991	2.57242
Kenting-2	Tropical	1.14977	2.5853
Kenting-2	Tropical	1.02849	2.64116
Kenting-2	Tropical	0.978095	2.71291
Kenting-2	Tropical	0.778818	2.7794
Kenting-2	Tropical	0.731513	2.85436
Kenting-2	Tropical	0.553298	2.86347
Kenting-2	Tropical	0.539258	2.86413
Kenting-2	Tropical	0.499626	2.89332
Kenting-2	Tropical	0.427042	2.9034
Kenting-2	Tropical	0.399832	2.90633
Kenting-2	Tropical	0.366477	2.92366
Kenting-2	Tropical	0.361946	2.94185
Kenting-2	Tropical	0.360615	2.95238
Kenting-2	Tropical	0.330599	2.97076
Kenting-2	Tropical	0.239834	2.98999
Kenting-2	Tropical	0.216294	3.00053
Kenting-2	Tropical	0.159634	3.01901
Kenting-2	Tropical	0.132078	3.02353
Kenting-2	Tropical	0.125232	3.02727
Kenting-2	Tropical	0.0844094	3.0275
Kenting-2	Tropical	0.03714	3.02827
Kenting-2	Tropical	0.0278968	3.02888
Kenting-2	Tropical	0.0267091	3.03172
Lahei-1	Tropical	17.424	0.216216
Lahei-1	Tropical	8.5783	0.420642
Lahei-1	Tropical	5.05239	0.565758
Lahei-1	Tropical	4.55491	0.690946
Lahei-1	Tropical	4.07193	0.74315
Lahei-1	Tropical	3.60801	0.852755
Lahei-1	Tropical	2.99753	0.941624
Lahei-1	Tropical	2.80051	0.986635
Lahei-1	Tropical	2.71663	1.0047
Lahei-1	Tropical	2.52353	1.2033
Lahei-1	Tropical	2.48822	1.27259
Lahei-1	Tropical	2.27575	1.38086
Lahei-1	Tropical	2.00736	1.41394
Lahei-1	Tropical	1.86108	1.46444
Lahei-1	Tropical	1.5557	1.53748
Lahei-1	Tropical	1.53602	1.60221
Lahei-1	Tropical	1.43761	1.61131
Lahei-1	Tropical	1.32965	1.6224
Lahei-1	Tropical	1.2849	1.65746
Lahei-1	Tropical	1.19701	1.74808
Lahei-1	Tropical	1.13459	1.81427
Lahei-1	Tropical	1.07088	1.84139
Lahei-1	Tropical	1.04105	1.84608
Lahei-1	Tropical	1.04073	1.85521
Lahei-1	Tropical	1.0398	1.89799
Lahei-1	Tropical	0.912084	1.90642
Lahei-1	Tropical	0.866121	1.94113
Lahei-1	Tropical	0.840116	1.95555
Lahei-1	Tropical	0.768012	1.97637
Lahei-1	Tropical	0.74258	1.98749
Lahei-1	Tropical	0.700693	1.99861
Lahei-1	Tropical	0.690799	2.00743
Lahei-1	Tropical	0.679653	2.06922
Lahei-1	Tropical	0.665216	2.10676
Lahei-1	Tropical	0.646562	2.12454
Lahei-1	Tropical	0.596714	2.14482
Lahei-1	Tropical	0.588684	2.17833
Lahei-1	Tropical	0.580254	2.17864
Lahei-1	Tropical	0.576889	2.1988
Lahei-1	Tropical	0.559117	2.2029
Lahei-1	Tropical	0.552592	2.22954
Lahei-1	Tropical	0.540195	2.23019
Lahei-1	Tropical	0.520998	2.24398
Lahei-1	Tropical	0.510326	2.25067
Lahei-1	Tropical	0.509363	2.25289
Lahei-1	Tropical	0.476236	2.26253
Lahei-1	Tropical	0.451904	2.27281
Lahei-1	Tropical	0.447959	2.29145
Lahei-1	Tropical	0.445803	2.31607
Lahei-1	Tropical	0.433392	2.34762
Lahei-1	Tropical	0.428821	2.36576
Lahei-1	Tropical	0.428438	2.37287
Lahei-1	Tropical	0.425201	2.39639
Lahei-1	Tropical	0.397311	2.41233
Lahei-1	Tropical	0.393221	2.43133
Lahei-1	Tropical	0.384677	2.46478
Lahei-1	Tropical	0.350294	2.48213
Lahei-1	Tropical	0.348419	2.50427
Lahei-1	Tropical	0.337362	2.51148
Lahei-1	Tropical	0.275433	2.52567
Lahei-1	Tropical	0.254109	2.54137
Lahei-1	Tropical	0.210469	2.54708
Lahei-1	Tropical	0.205971	2.56471
Lahei-1	Tropical	0.192982	2.57583
Lahei-1	Tropical	0.191188	2.58176
Lahei-1	Tropical	0.184642	2.58651
Lahei-1	Tropical	0.178699	2.59439
Lahei-1	Tropical	0.177368	2.59593
Lahei-1	Tropical	0.176981	2.60032
Lahei-1	Tropical	0.159481	2.61152
Lahei-1	Tropical	0.146796	2.61951
Lahei-1	Tropical	0.142056	2.62162
Lahei-1	Tropical	0.139397	2.62703
Lahei-1	Tropical	0.091438	2.63155
Lahei-1	Tropical	0.0906521	2.63649
Lahei-1	Tropical	0.0734285	2.64145
Lahei-1	Tropical	0.0730165	2.65574
Lahei-1	Tropical	0.0723191	2.65706
Lahei-1	Tropical	0.071857	2.66094
Lahei-1	Tropical	0.0675194	2.66474
Lahei-1	Tropical	0.0674714	2.66812
Lahei-1	Tropical	0.0670807	2.67504
Lahei-1	Tropical	0.0540896	2.67824
Lahei-1	Tropical	0.0511498	2.68235
Lahei-1	Tropical	0.0476038	2.68737
Lahei-1	Tropical	0.0456756	2.68944
Lahei-1	Tropical	0.0447156	2.69316
Lahei-1	Tropical	0.0391547	2.69689
Lahei-1	Tropical	0.0380498	2.69706
Lahei-1	Tropical	0.0330503	2.69755
Lahei-1	Tropical	0.0196929	2.69835
Lahei-2	Tropical	81.537	0.240668
Lahei-2	Tropical	61.6291	3.33141
Lahei-2	Tropical	42.7202	3.92504
Lahei-2	Tropical	27.2976	4.80714
Lahei-2	Tropical	18.0244	5.1318
Lahei-2	Tropical	10.3832	5.27292
Lahei-2	Tropical	7.91439	5.30844
Lahei-2	Tropical	7.53767	5.60336
Lahei-2	Tropical	6.20882	5.66979
Lahei-2	Tropical	5.97283	5.87483
Lahei-2	Tropical	3.04853	5.99542
Lahei-2	Tropical	2.7393	6.15039
Lahei-2	Tropical	2.46772	6.21554
Lahei-2	Tropical	1.71534	6.29788
Lahei-2	Tropical	1.31408	6.31909
Lahei-2	Tropical	1.05038	6.35221
Lahei-2	Tropical	0.937217	6.39283
Lahei-2	Tropical	0.880075	6.42112
Lahei-2	Tropical	0.808176	6.45811
Lahei-2	Tropical	0.777487	6.49992
Lahei-2	Tropical	0.717904	6.52432
Lahei-2	Tropical	0.592773	6.5713
Lahei-2	Tropical	0.557856	6.59308
Lahei-2	Tropical	0.488796	6.60882
Lahei-2	Tropical	0.426533	6.63034
Lahei-2	Tropical	0.368136	6.64426
Lahei-2	Tropical	0.354096	6.65337
Lahei-2	Tropical	0.353566	6.68874
Lahei-2	Tropical	0.304409	6.7021
Lahei-2	Tropical	0.292584	6.70996
Lahei-2	Tropical	0.269173	6.72506
Lahei-2	Tropical	0.243402	6.73428
Lahei-2	Tropical	0.232897	6.74549
Lahei-2	Tropical	0.193402	6.75921
Lahei-2	Tropical	0.181352	6.7698
Lahei-2	Tropical	0.145098	6.7724
Lahei-2	Tropical	0.141014	6.78386
Lahei-2	Tropical	0.101488	6.78832
Lahei-2	Tropical	0.0999231	6.79263
Lahei-2	Tropical	0.0850829	6.79356
Lahei-2	Tropical	0.0735345	6.79656
Lahei-2	Tropical	0.0682739	6.79964
Lahei-2	Tropical	0.027384	6.80177
Lahei-2	Tropical	0.025811	6.80274
Lahei-2	Tropical	0.017067	6.80526
Lahei-2	Tropical	0.0157196	6.80549
Lahei-2	Tropical	0.0131943	6.80765
Lahei-2	Tropical	0.010253	6.80886
Lahei-4	Tropical	8.62141	0.350941
Lahei-4	Tropical	8.30438	0.537256
Lahei-4	Tropical	6.48313	0.943092
Lahei-4	Tropical	6.47847	1.11349
Lahei-4	Tropical	4.51348	1.24045
Lahei-4	Tropical	3.79	1.3732
Lahei-4	Tropical	3.77995	1.55505
Lahei-4	Tropical	3.51752	1.67983
Lahei-4	Tropical	2.82905	1.77181
Lahei-4	Tropical	2.23182	1.85149
Lahei-4	Tropical	2.0585	1.91314
Lahei-4	Tropical	1.87298	2.0082
Lahei-4	Tropical	1.85628	2.08108
Lahei-4	Tropical	1.69937	2.19037
Lahei-4	Tropical	1.64226	2.22173
Lahei-4	Tropical	1.61377	2.30122
Lahei-4	Tropical	1.38733	2.32216
Lahei-4	Tropical	1.2044	2.39679
Lahei-4	Tropical	1.18033	2.41506
Lahei-4	Tropical	1.17467	2.50076
Lahei-4	Tropical	1.15679	2.61229
Lahei-4	Tropical	1.1346	2.64279
Lahei-4	Tropical	1.11993	2.68505
Lahei-4	Tropical	1.08072	2.75249
Lahei-4	Tropical	1.01908	2.78936
Lahei-4	Tropical	1.01048	2.85643
Lahei-4	Tropical	0.96509	2.90581
Lahei-4	Tropical	0.862086	2.94775
Lahei-4	Tropical	0.845259	2.97294
Lahei-4	Tropical	0.7426	3.07173
Lahei-4	Tropical	0.740639	3.09268
Lahei-4	Tropical	0.727884	3.10542
Lahei-4	Tropical	0.683456	3.10718
Lahei-4	Tropical	0.683064	3.21177
Lahei-4	Tropical	0.623459	3.22176
Lahei-4	Tropical	0.610801	3.24374
Lahei-4	Tropical	0.551225	3.27541
Lahei-4	Tropical	0.5334	3.31149
Lahei-4	Tropical	0.482001	3.34873
Lahei-4	Tropical	0.465245	3.35922
Lahei-4	Tropical	0.448854	3.36681
Lahei-4	Tropical	0.443607	3.38452
Lahei-4	Tropical	0.3992	3.40875
Lahei-4	Tropical	0.388317	3.40967
Lahei-4	Tropical	0.319834	3.4299
Lahei-4	Tropical	0.307355	3.43494
Lahei-4	Tropical	0.306086	3.45135
Lahei-4	Tropical	0.29428	3.49657
Lahei-4	Tropical	0.281485	3.50832
Lahei-4	Tropical	0.275673	3.52272
Lahei-4	Tropical	0.260581	3.53945
Lahei-4	Tropical	0.246377	3.54849
Lahei-4	Tropical	0.246126	3.56389
Lahei-4	Tropical	0.235134	3.58422
Lahei-4	Tropical	0.230153	3.59732
Lahei-4	Tropical	0.230045	3.60075
Lahei-4	Tropical	0.22826	3.61832
Lahei-4	Tropical	0.212916	3.62461
Lahei-4	Tropical	0.192247	3.64209
Lahei-4	Tropical	0.185411	3.6505
Lahei-4	Tropical	0.179205	3.66275
Lahei-4	Tropical	0.174725	3.68481
Lahei-4	Tropical	0.168431	3.69735
Lahei-4	Tropical	0.168023	3.71074
Lahei-4	Tropical	0.163289	3.73422
Lahei-4	Tropical	0.161355	3.74481
Lahei-4	Tropical	0.153882	3.75023
Lahei-4	Tropical	0.145686	3.76621
Lahei-4	Tropical	0.143234	3.77031
Lahei-4	Tropical	0.140381	3.77955
Lahei-4	Tropical	0.129881	3.78368
Lahei-4	Tropical	0.116257	3.79443
Lahei-4	Tropical	0.115655	3.80139
Lahei-4	Tropical	0.112066	3.80293
Lahei-4	Tropical	0.110295	3.81756
Lahei-4	Tropical	0.109157	3.82425
Lahei-4	Tropical	0.107027	3.83263
Lahei-4	Tropical	0.0981039	3.84295
Lahei-4	Tropical	0.0963998	3.85563
Lahei-4	Tropical	0.0895761	3.8589
Lahei-4	Tropical	0.0839729	3.87213
Lahei-4	Tropical	0.0795765	3.87553
Lahei-4	Tropical	0.0777274	3.88323
Lahei-4	Tropical	0.0771774	3.88747
Lahei-4	Tropical	0.0661759	3.89568
Lahei-4	Tropical	0.0613862	3.89797
Lahei-4	Tropical	0.0535947	3.90095
Lahei-4	Tropical	0.0475387	3.90431
Lahei-4	Tropical	0.0389189	3.91209
Lahei-4	Tropical	0.0361445	3.9147
Lahei-4	Tropical	0.0336225	3.9158
Lahei-4	Tropical	0.0306088	3.92145
Lahei-4	Tropical	0.029097	3.92547
Lahei-4	Tropical	0.028978	3.92809
Lahei-4	Tropical	0.0285903	3.92876
Lahei-4	Tropical	0.028161	3.93052
Lahei-4	Tropical	0.0192705	3.93294
Lahei-4	Tropical	0.0183831	3.93406
Pasoh-1	Tropical	38.8406	0.640815
Pasoh-1	Tropical	29.9218	0.995876
Pasoh-1	Tropical	20.4811	1.05399
Pasoh-1	Tropical	18.2509	1.61231
Pasoh-1	Tropical	16.4365	1.8901
Pasoh-1	Tropical	15.4216	2.0313
Pasoh-1	Tropical	12.8703	2.25323
Pasoh-1	Tropical	10.3462	2.3556
Pasoh-1	Tropical	8.5365	2.4747
Pasoh-1	Tropical	7.88013	2.56716
Pasoh-1	Tropical	5.14076	2.68465
Pasoh-1	Tropical	4.65272	2.7126
Pasoh-1	Tropical	4.5778	2.77515
Pasoh-1	Tropical	4.45996	2.92474
Pasoh-1	Tropical	4.33254	3.09972
Pasoh-1	Tropical	4.30626	3.14501
Pasoh-1	Tropical	4.27527	3.18648
Pasoh-1	Tropical	4.20406	3.42508
Pasoh-1	Tropical	3.94185	3.48204
Pasoh-1	Tropical	3.92496	3.51715
Pasoh-1	Tropical	3.37829	3.58544
Pasoh-1	Tropical	3.21558	3.61985
Pasoh-1	Tropical	3.06483	3.6476
Pasoh-1	Tropical	3.03179	3.77963
Pasoh-1	Tropical	2.83581	3.806
Pasoh-1	Tropical	2.48818	3.86516
Pasoh-1	Tropical	2.44917	3.91193
Pasoh-1	Tropical	2.08717	3.94473
Pasoh-1	Tropical	1.9734	3.97864
Pasoh-1	Tropical	1.63211	3.99421
Pasoh-1	Tropical	1.58763	4.03279
Pasoh-1	Tropical	1.52325	4.09888
Pasoh-1	Tropical	1.52211	4.11231
Pasoh-1	Tropical	1.44388	4.22282
Pasoh-1	Tropical	1.42877	4.2429
Pasoh-1	Tropical	1.33637	4.24973
Pasoh-1	Tropical	1.19039	4.28081
Pasoh-1	Tropical	0.94779	4.34581
Pasoh-1	Tropical	0.894088	4.36672
Pasoh-1	Tropical	0.869207	4.37553
Pasoh-1	Tropical	0.800562	4.38825
Pasoh-1	Tropical	0.792975	4.40377
Pasoh-1	Tropical	0.776706	4.41695
Pasoh-1	Tropical	0.744661	4.44506
Pasoh-1	Tropical	0.742188	4.46017
Pasoh-1	Tropical	0.733364	4.46939
Pasoh-1	Tropical	0.731313	4.48435
Pasoh-1	Tropical	0.690084	4.50032
Pasoh-1	Tropical	0.679461	4.51738
Pasoh-1	Tropical	0.664914	4.51801
Pasoh-1	Tropical	0.634982	4.52856
Pasoh-1	Tropical	0.607607	4.54735
Pasoh-1	Tropical	0.572621	4.56937
Pasoh-1	Tropical	0.55667	4.57368
Pasoh-1	Tropical	0.545596	4.58395
Pasoh-1	Tropical	0.518858	4.59764
Pasoh-1	Tropical	0.504608	4.60017
Pasoh-1	Tropical	0.50173	4.61132
Pasoh-1	Tropical	0.489855	4.61549
Pasoh-1	Tropical	0.458202	4.63867
Pasoh-1	Tropical	0.431808	4.65275
Pasoh-1	Tropical	0.427	4.65755
Pasoh-1	Tropical	0.417964	4.67209
Pasoh-1	Tropical	0.416496	4.67912
Pasoh-1	Tropical	0.410669	4.68382
Pasoh-1	Tropical	0.409321	4.698
Pasoh-1	Tropical	0.393249	4.70479
Pasoh-1	Tropical	0.380748	4.70572
Pasoh-1	Tropical	0.376033	4.70966
Pasoh-1	Tropical	0.355952	4.71596
Pasoh-1	Tropical	0.354872	4.72743
Pasoh-1	Tropical	0.353311	4.73274
Pasoh-1	Tropical	0.345279	4.74185
Pasoh-1	Tropical	0.343716	4.74794
Pasoh-1	Tropical	0.326339	4.75464
Pasoh-1	Tropical	0.324479	4.76373
Pasoh-1	Tropical	0.30557	4.77009
Pasoh-1	Tropical	0.273928	4.77557
Pasoh-1	Tropical	0.251118	4.77675
Pasoh-1	Tropical	0.237551	4.78065
Pasoh-1	Tropical	0.236567	4.79556
Pasoh-1	Tropical	0.231542	4.7975
Pasoh-1	Tropical	0.227232	4.80569
Pasoh-1	Tropical	0.21994	4.81126
Pasoh-1	Tropical	0.217793	4.81596
Pasoh-1	Tropical	0.20783	4.82094
Pasoh-1	Tropical	0.197209	4.8233
Pasoh-1	Tropical	0.196198	4.82447
Pasoh-1	Tropical	0.189171	4.83597
Pasoh-1	Tropical	0.18099	4.83928
Pasoh-1	Tropical	0.170466	4.84511
Pasoh-1	Tropical	0.167538	4.85065
Pasoh-1	Tropical	0.166156	4.85604
Pasoh-1	Tropical	0.163486	4.8633
Pasoh-1	Tropical	0.159099	4.87084
Pasoh-1	Tropical	0.157185	4.87761
Pasoh-1	Tropical	0.147422	4.88689
Pasoh-1	Tropical	0.141018	4.88899
Pasoh-1	Tropical	0.13197	4.89063
Pasoh-1	Tropical	0.13102	4.89396
Pasoh-1	Tropical	0.128696	4.89961
Pasoh-1	Tropical	0.128319	4.90138
Pasoh-1	Tropical	0.127323	4.90322
Pasoh-1	Tropical	0.125644	4.91619
Pasoh-1	Tropical	0.121937	4.92016
Pasoh-1	Tropical	0.117998	4.9215
Pasoh-1	Tropical	0.117358	4.92805
Pasoh-1	Tropical	0.117217	4.93135
Pasoh-1	Tropical	0.11451	4.93659
Pasoh-1	Tropical	0.103074	4.94182
Pasoh-1	Tropical	0.101397	4.94837
Pasoh-1	Tropical	0.100257	4.95139
Pasoh-1	Tropical	0.0984153	4.95744
Pasoh-1	Tropical	0.0941543	4.96091
Pasoh-1	Tropical	0.0938856	4.96683
Pasoh-1	Tropical	0.0938831	4.97426
Pasoh-1	Tropical	0.093138	4.98238
Pasoh-1	Tropical	0.088724	4.9834
Pasoh-1	Tropical	0.0884847	4.98884
Pasoh-1	Tropical	0.0877279	4.99259
Pasoh-1	Tropical	0.086955	4.99612
Pasoh-1	Tropical	0.0848195	5.00515
Pasoh-1	Tropical	0.0826018	5.00607
Pasoh-1	Tropical	0.0795992	5.00993
Pasoh-1	Tropical	0.0784914	5.01054
Pasoh-1	Tropical	0.0771946	5.01257
Pasoh-1	Tropical	0.074438	5.01335
Pasoh-1	Tropical	0.0737011	5.01692
Pasoh-1	Tropical	0.0694724	5.01959
Pasoh-1	Tropical	0.0692139	5.02328
Pasoh-1	Tropical	0.0687188	5.02528
Pasoh-1	Tropical	0.064905	5.02735
Pasoh-1	Tropical	0.0620938	5.03068
Pasoh-1	Tropical	0.0603364	5.03137
Pasoh-1	Tropical	0.0546881	5.03402
Pasoh-1	Tropical	0.0530333	5.03428
Pasoh-1	Tropical	0.0516412	5.03571
Pasoh-1	Tropical	0.048146	5.03678
Pasoh-1	Tropical	0.0458574	5.03772
[truncated: 546 more rows]

## Sheet: Fig3a-d
# Figure 3
plot_id	MAT	zone	SR	Bsum	Bmean	Bsd
AM-EB1	20	Subtropical	62	187.088	3.74177	15.2722
AO-BC1	12.3	Warm-temperate	49	150.657	3.50364	8.89076
AS-DB1	5.6	Cool-temperate	33	83.7527	3.35011	6.8665
AU-DB1	11.8	Cool-temperate	43	107.503	3.16187	7.31723
AU-EC1	11.8	Cool-temperate	34	196.891	8.2038	33.2593
AY-EB1	15.4	Warm-temperate	30	227.987	8.76873	15.3126
CC-DB1	9.1	Cool-temperate	53	140.987	3.20425	7.94596
DI-DB1	8.3	Cool-temperate	26	81.5884	4.07942	12.302
Fushan-1	19.4	Warm-temperate	52	112.029	2.60533	4.56075
Fushan-2	19.4	Warm-temperate	55	101.862	2.61185	5.2516
GR-DB1	10.1	Cool-temperate	27	140.747	5.86444	18.0861
GreenT-1	7.5	Cool-temperate	28	104.175	4.34062	6.09834
GreenT-2	7.5	Cool-temperate	26	95.0871	4.32214	6.58588
Halimun-1	16.7	Warm-temperate	37	182.345	5.69828	16.5858
Halimun-2	20.4	Subtropical	109	211	2.67089	9.62444
Halimun-3	20.3	Subtropical	157	122.714	1.77846	5.9371
HY-EC1	4.6	Sub-boreal	15	101.358	6.75722	14.3128
IC-BC1	14.8	Warm-temperate	47	185.284	5.14679	10.941
KA-EB1	14.4	Warm-temperate	43	121.196	3.67259	5.49174
Kenting-1	24.1	Tropical	53	131.993	3.06961	7.08771
Kenting-2	24.1	Tropical	54	120.517	2.93945	7.09594
KI-EC1	8.4	Cool-temperate	20	193.766	12.1104	36.4761
KJ-EB1	15	Warm-temperate	49	179.367	4.7202	8.67435
KK-DB1	9.1	Cool-temperate	25	153.803	7.32397	26.414
KM-DB1	8.7	Cool-temperate	29	126.499	6.02378	9.64617
KN-EB1	12.5	Warm-temperate	41	109.914	3.33074	6.73164
KY-DB1	5.3	Cool-temperate	21	113.964	5.99809	23.2497
Lahei-1	26.6	Tropical	146	111.929	1.19073	2.21493
Lahei-2	26.6	Tropical	70	294.633	6.01292	15.756
Lahei-4	26.6	Tropical	121	94.8975	0.939579	1.61161
MY-EB1	16.6	Warm-temperate	38	90.9251	2.75531	4.97936
Nanjenshan-1	23.3	Subtropical	76	81.9014	1.30002	2.43385
Nanjenshan-2	23.3	Subtropical	79	83.5798	1.37016	2.38546
NG-EC1	3.2	Sub-boreal	10	139.852	15.5391	24.6953
NP-DB1	8.3	Cool-temperate	37	104.229	3.4743	6.92436
Oakan	4.4	Sub-boreal	18	96.7356	5.69033	14.1209
OG-DB1	10.8	Cool-temperate	45	115.255	3.49258	5.86413
OS-EC1	10.3	Cool-temperate	26	330.663	19.4508	74.3791
OT-EC1	3.9	Sub-boreal	8	165.114	27.519	43.5538
OW-EB1	22.6	Subtropical	25	221.783	10.0811	19.5434
OY-DB1	6.7	Cool-temperate	44	122.844	4.23599	11.8096
OZ-DB1	8.9	Cool-temperate	24	136.415	8.52595	10.7153
Pasoh-1	26.1	Tropical	333	342.909	2.06572	6.28454
Pasoh-2	26.1	Tropical	365	276.796	1.38398	3.20359
SD-EB1	17.3	Warm-temperate	39	271.814	8.23678	22.4736
Serimbu-1	25.9	Tropical	260	288.28	2.01595	6.0316
Serimbu-2	25.9	Tropical	300	297.144	1.51604	7.08311
SI-DB1	11.3	Cool-temperate	49	97.7204	2.22092	2.55762
SN-EC1	13.4	Warm-temperate	55	189.458	4.51091	12.4583
TA-EC1	2	Sub-boreal	5	112.994	22.5988	25.254
TB-DB1	11.2	Cool-temperate	52	151.795	3.70232	10.5158
TK-DB1	9	Cool-temperate	53	119.247	2.59232	8.22151
TM-DB1	7.6	Cool-temperate	34	77.2406	2.49163	4.51678
TT-EB1	15.9	Warm-temperate	31	244.685	9.41097	25.8776
TZ-DB1	9.3	Cool-temperate	56	118.218	2.81471	10.7532
UR-BC1	5.2	Cool-temperate	15	110.216	7.87254	12.9532
WK-EC1	11.9	Cool-temperate	37	206.951	6.46721	18.4986
YK-EB1	19.2	Warm-temperate	45	190.342	5.43833	10.5639
YN-EB1	21.3	Subtropical	63	155.695	3.05285	12.28
YS-EC1	14.7	Warm-temperate	30	306.059	14.5742	38.9531

## Sheet: Fig4a-c
# Figure 4a-c
plot_id	MAT	zone	Bsum	Psum	Psum_commStr	Psum_specRes
AM-EB1	20	Subtropical	187.088	2.07389	1.85345	2.788
AO-BC1	12.3	Warm-temperate	150.657	2.4392	1.54998	2.47673
AS-DB1	5.6	Cool-temperate	83.7527	0.648874	0.949944	1.42279
AU-DB1	11.8	Cool-temperate	107.503	1.50936	1.8273	2.00243
AU-EC1	11.8	Cool-temperate	196.891	2.21128	0.733046	2.93201
AY-EB1	15.4	Warm-temperate	227.987	3.00654	3.03557	5.10452
CC-DB1	9.1	Cool-temperate	140.987	1.97641	1.84244	2.71625
DI-DB1	8.3	Cool-temperate	81.5884	1.44507	1.59969	2.55961
Fushan-1	19.4	Warm-temperate	112.029	2.21001	1.8176	1.85561
Fushan-2	19.4	Warm-temperate	101.862	2.00489	1.44247	1.80391
GR-DB1	10.1	Cool-temperate	140.747	1.39894	1.58457	3.16237
GreenT-1	7.5	Cool-temperate	104.175	1.589	1.69367	2.20682
GreenT-2	7.5	Cool-temperate	95.0871	1.58765	1.36229	1.86845
Halimun-1	16.7	Warm-temperate	182.345	3.55675	1.58331	4.74956
Halimun-2	20.4	Subtropical	211	4.47061	3.55541	5.47588
Halimun-3	20.3	Subtropical	122.714	3.59487	2.99445	2.64337
HY-EC1	4.6	Sub-boreal	101.358	0.821371	0.963752	1.03154
IC-BC1	14.8	Warm-temperate	185.284	1.75086	1.97413	2.45225
KA-EB1	14.4	Warm-temperate	121.196	2.4435	1.41522	2.18387
Kenting-1	24.1	Tropical	131.993	2.15134	1.82477	2.49333
Kenting-2	24.1	Tropical	120.517	3.09539	1.46502	2.9264
KI-EC1	8.4	Cool-temperate	193.766	1.03036	1.19513	1.91033
KJ-EB1	15	Warm-temperate	179.367	2.10562	2.30722	2.23932
KK-DB1	9.1	Cool-temperate	153.803	2.57955	1.26119	4.99949
KM-DB1	8.7	Cool-temperate	126.499	1.44439	1.75088	1.95549
KN-EB1	12.5	Warm-temperate	109.914	1.69518	1.33315	2.22443
KY-DB1	5.3	Cool-temperate	113.964	1.39689	1.56529	2.99816
Lahei-1	26.6	Tropical	111.929	2.73129	2.01984	2.7008
Lahei-2	26.6	Tropical	294.633	6.9904	3.99394	8.74614
Lahei-4	26.6	Tropical	94.8975	3.95232	1.99872	3.62328
MY-EB1	16.6	Warm-temperate	90.9251	2.56241	1.66298	2.10265
Nanjenshan-1	23.3	Subtropical	81.9014	1.87055	1.67787	1.86248
Nanjenshan-2	23.3	Subtropical	83.5798	1.966	1.73664	2.12096
NG-EC1	3.2	Sub-boreal	139.852	0.97647	1.31498	2.20286
NP-DB1	8.3	Cool-temperate	104.229	1.58739	1.21563	1.36686
Oakan	4.4	Sub-boreal	96.7356	2.14415	0.911643	1.91509
OG-DB1	10.8	Cool-temperate	115.255	1.38754	1.6075	1.62225
OS-EC1	10.3	Cool-temperate	330.663	1.77855	1.90411	5.55327
OT-EC1	3.9	Sub-boreal	165.114	1.22221	1.25443	2.7482
OW-EB1	22.6	Subtropical	221.783	5.88043	2.34387	5.95203
OY-DB1	6.7	Cool-temperate	122.844	0.906566	1.95519	1.37242
OZ-DB1	8.9	Cool-temperate	136.415	1.35201	2.39367	1.47742
Pasoh-1	26.1	Tropical	342.909	5.80483	5.42525	6.39619
Pasoh-2	26.1	Tropical	276.796	5.79904	4.68729	4.8172
SD-EB1	17.3	Warm-temperate	271.814	2.3894	3.91685	2.01045
Serimbu-1	25.9	Tropical	288.28	3.12967	4.2173	4.19283
Serimbu-2	25.9	Tropical	297.144	2.77508	4.42566	3.47898
SI-DB1	11.3	Cool-temperate	97.7204	1.31527	1.70463	1.06526
SN-EC1	13.4	Warm-temperate	189.458	1.21172	1.89785	1.47525
TA-EC1	2	Sub-boreal	112.994	1.35834	1.19238	2.07431
TB-DB1	11.2	Cool-temperate	151.795	1.77484	1.84794	2.42095
TK-DB1	9	Cool-temperate	119.247	1.48568	1.71231	1.95743
TM-DB1	7.6	Cool-temperate	77.2406	0.997328	1.31335	1.30212
TT-EB1	15.9	Warm-temperate	244.685	1.78712	2.25248	4.41619
TZ-DB1	9.3	Cool-temperate	118.218	1.38824	1.51486	1.78209
UR-BC1	5.2	Cool-temperate	110.216	1.44497	1.51653	2.0563
WK-EC1	11.9	Cool-temperate	206.951	2.47453	2.67621	2.49737
YK-EB1	19.2	Warm-temperate	190.342	2.22435	3.17238	3.12296
YN-EB1	21.3	Subtropical	155.695	2.37308	2.18019	1.89305
YS-EC1	14.7	Warm-temperate	306.059	1.0178	2.2426	4.87693

## Sheet: Fig4d
# Figure 4d
zone	dataset	P_est_at_160MgC_ha	Bootstrap95CI_lower	Bootstrap95CI_upper
Sub-boreal	Original	1.2695	1.0874	1.47482
Cool-temperate	Original	1.63521	1.46508	1.82255
Warm-temperate	Original	2.27534	2.07107	2.48182
Subtropical	Original	3.00413	2.64682	3.38864
Tropical	Original	3.66978	3.11869	4.31254
Sub-boreal	commStr	1.49325	1.31857	1.69395
Cool-temperate	commStr	1.73215	1.58559	1.89141
Warm-temperate	commStr	2.10232	1.95786	2.23365
Subtropical	commStr	2.47425	2.25706	2.68832
Tropical	commStr	2.78229	2.47525	3.11745
Sub-boreal	specRes	2.35519	2.01981	2.73267
Cool-temperate	specRes	2.58399	2.31013	2.87176
Warm-temperate	specRes	2.91633	2.67043	3.1636
Subtropical	specRes	3.22874	2.88544	3.5675
Tropical	specRes	3.4743	3.00123	3.96218

## Sheet: Fig4d_for_violinplot
# Figure 4d for violinplot
# Reshaped data from figure 4a-c
plot_id	zone	variable	value
AM-EB1	Subtropical	Psum	2.07389
AO-BC1	Warm-temperate	Psum	2.4392
AS-DB1	Cool-temperate	Psum	0.648874
AU-DB1	Cool-temperate	Psum	1.50936
AU-EC1	Cool-temperate	Psum	2.21128
AY-EB1	Warm-temperate	Psum	3.00654
CC-DB1	Cool-temperate	Psum	1.97641
DI-DB1	Cool-temperate	Psum	1.44507
Fushan-1	Warm-temperate	Psum	2.21001
Fushan-2	Warm-temperate	Psum	2.00489
GR-DB1	Cool-temperate	Psum	1.39894
GreenT-1	Cool-temperate	Psum	1.589
GreenT-2	Cool-temperate	Psum	1.58765
Halimun-1	Warm-temperate	Psum	3.55675
Halimun-2	Subtropical	Psum	4.47061
Halimun-3	Subtropical	Psum	3.59487
HY-EC1	Sub-boreal	Psum	0.821371
IC-BC1	Warm-temperate	Psum	1.75086
KA-EB1	Warm-temperate	Psum	2.4435
Kenting-1	Tropical	Psum	2.15134
Kenting-2	Tropical	Psum	3.09539
KI-EC1	Cool-temperate	Psum	1.03036
KJ-EB1	Warm-temperate	Psum	2.10562
KK-DB1	Cool-temperate	Psum	2.57955
KM-DB1	Cool-temperate	Psum	1.44439
KN-EB1	Warm-temperate	Psum	1.69518
KY-DB1	Cool-temperate	Psum	1.39689
Lahei-1	Tropical	Psum	2.73129
Lahei-2	Tropical	Psum	6.9904
Lahei-4	Tropical	Psum	3.95232
MY-EB1	Warm-temperate	Psum	2.56241
Nanjenshan-1	Subtropical	Psum	1.87055
Nanjenshan-2	Subtropical	Psum	1.966
NG-EC1	Sub-boreal	Psum	0.97647
NP-DB1	Cool-temperate	Psum	1.58739
Oakan	Sub-boreal	Psum	2.14415
OG-DB1	Cool-temperate	Psum	1.38754
OS-EC1	Cool-temperate	Psum	1.77855
OT-EC1	Sub-boreal	Psum	1.22221
OW-EB1	Subtropical	Psum	5.88043
OY-DB1	Cool-temperate	Psum	0.906566
OZ-DB1	Cool-temperate	Psum	1.35201
Pasoh-1	Tropical	Psum	5.80483
Pasoh-2	Tropical	Psum	5.79904
SD-EB1	Warm-temperate	Psum	2.3894
Serimbu-1	Tropical	Psum	3.12967
Serimbu-2	Tropical	Psum	2.77508
SI-DB1	Cool-temperate	Psum	1.31527
SN-EC1	Warm-temperate	Psum	1.21172
TA-EC1	Sub-boreal	Psum	1.35834
TB-DB1	Cool-temperate	Psum	1.77484
TK-DB1	Cool-temperate	Psum	1.48568
TM-DB1	Cool-temperate	Psum	0.997328
TT-EB1	Warm-temperate	Psum	1.78712
TZ-DB1	Cool-temperate	Psum	1.38824
UR-BC1	Cool-temperate	Psum	1.44497
WK-EC1	Cool-temperate	Psum	2.47453
YK-EB1	Warm-temperate	Psum	2.22435
YN-EB1	Subtropical	Psum	2.37308
YS-EC1	Warm-temperate	Psum	1.0178
AM-EB1	Subtropical	Psum_specRes	2.788
AO-BC1	Warm-temperate	Psum_specRes	2.47673
AS-DB1	Cool-temperate	Psum_specRes	1.42279
AU-DB1	Cool-temperate	Psum_specRes	2.00243
AU-EC1	Cool-temperate	Psum_specRes	2.93201
AY-EB1	Warm-temperate	Psum_specRes	5.10452
CC-DB1	Cool-temperate	Psum_specRes	2.71625
DI-DB1	Cool-temperate	Psum_specRes	2.55961
Fushan-1	Warm-temperate	Psum_specRes	1.85561
Fushan-2	Warm-temperate	Psum_specRes	1.80391
GR-DB1	Cool-temperate	Psum_specRes	3.16237
GreenT-1	Cool-temperate	Psum_specRes	2.20682
GreenT-2	Cool-temperate	Psum_specRes	1.86845
Halimun-1	Warm-temperate	Psum_specRes	4.74956
Halimun-2	Subtropical	Psum_specRes	5.47588
Halimun-3	Subtropical	Psum_specRes	2.64337
HY-EC1	Sub-boreal	Psum_specRes	1.03154
IC-BC1	Warm-temperate	Psum_specRes	2.45225
KA-EB1	Warm-temperate	Psum_specRes	2.18387
Kenting-1	Tropical	Psum_specRes	2.49333
Kenting-2	Tropical	Psum_specRes	2.9264
KI-EC1	Cool-temperate	Psum_specRes	1.91033
KJ-EB1	Warm-temperate	Psum_specRes	2.23932
KK-DB1	Cool-temperate	Psum_specRes	4.99949
KM-DB1	Cool-temperate	Psum_specRes	1.95549
KN-EB1	Warm-temperate	Psum_specRes	2.22443
KY-DB1	Cool-temperate	Psum_specRes	2.99816
Lahei-1	Tropical	Psum_specRes	2.7008
Lahei-2	Tropical	Psum_specRes	8.74614
Lahei-4	Tropical	Psum_specRes	3.62328
MY-EB1	Warm-temperate	Psum_specRes	2.10265
Nanjenshan-1	Subtropical	Psum_specRes	1.86248
Nanjenshan-2	Subtropical	Psum_specRes	2.12096
NG-EC1	Sub-boreal	Psum_specRes	2.20286
NP-DB1	Cool-temperate	Psum_specRes	1.36686
Oakan	Sub-boreal	Psum_specRes	1.91509
OG-DB1	Cool-temperate	Psum_specRes	1.62225
OS-EC1	Cool-temperate	Psum_specRes	5.55327
OT-EC1	Sub-boreal	Psum_specRes	2.7482
OW-EB1	Subtropical	Psum_specRes	5.95203
OY-DB1	Cool-temperate	Psum_specRes	1.37242
OZ-DB1	Cool-temperate	Psum_specRes	1.47742
Pasoh-1	Tropical	Psum_specRes	6.39619
Pasoh-2	Tropical	Psum_specRes	4.8172
SD-EB1	Warm-temperate	Psum_specRes	2.01045
Serimbu-1	Tropical	Psum_specRes	4.19283
Serimbu-2	Tropical	Psum_specRes	3.47898
SI-DB1	Cool-temperate	Psum_specRes	1.06526
SN-EC1	Warm-temperate	Psum_specRes	1.47525
TA-EC1	Sub-boreal	Psum_specRes	2.07431
TB-DB1	Cool-temperate	Psum_specRes	2.42095
TK-DB1	Cool-temperate	Psum_specRes	1.95743
TM-DB1	Cool-temperate	Psum_specRes	1.30212
TT-EB1	Warm-temperate	Psum_specRes	4.41619
TZ-DB1	Cool-temperate	Psum_specRes	1.78209
UR-BC1	Cool-temperate	Psum_specRes	2.0563
WK-EC1	Cool-temperate	Psum_specRes	2.49737
YK-EB1	Warm-temperate	Psum_specRes	3.12296
YN-EB1	Subtropical	Psum_specRes	1.89305
YS-EC1	Warm-temperate	Psum_specRes	4.87693
AM-EB1	Subtropical	Psum_commStr	1.85345
AO-BC1	Warm-temperate	Psum_commStr	1.54998
AS-DB1	Cool-temperate	Psum_commStr	0.949944
AU-DB1	Cool-temperate	Psum_commStr	1.8273
AU-EC1	Cool-temperate	Psum_commStr	0.733046
AY-EB1	Warm-temperate	Psum_commStr	3.03557
CC-DB1	Cool-temperate	Psum_commStr	1.84244
DI-DB1	Cool-temperate	Psum_commStr	1.59969
Fushan-1	Warm-temperate	Psum_commStr	1.8176
Fushan-2	Warm-temperate	Psum_commStr	1.44247
GR-DB1	Cool-temperate	Psum_commStr	1.58457
GreenT-1	Cool-temperate	Psum_commStr	1.69367
GreenT-2	Cool-temperate	Psum_commStr	1.36229
Halimun-1	Warm-temperate	Psum_commStr	1.58331
Halimun-2	Subtropical	Psum_commStr	3.55541
Halimun-3	Subtropical	Psum_commStr	2.99445
HY-EC1	Sub-boreal	Psum_commStr	0.963752
IC-BC1	Warm-temperate	Psum_commStr	1.97413
KA-EB1	Warm-temperate	Psum_commStr	1.41522
Kenting-1	Tropical	Psum_commStr	1.82477
Kenting-2	Tropical	Psum_commStr	1.46502
KI-EC1	Cool-temperate	Psum_commStr	1.19513
KJ-EB1	Warm-temperate	Psum_commStr	2.30722
KK-DB1	Cool-temperate	Psum_commStr	1.26119
KM-DB1	Cool-temperate	Psum_commStr	1.75088
KN-EB1	Warm-temperate	Psum_commStr	1.33315
KY-DB1	Cool-temperate	Psum_commStr	1.56529
Lahei-1	Tropical	Psum_commStr	2.01984
Lahei-2	Tropical	Psum_commStr	3.99394
Lahei-4	Tropical	Psum_commStr	1.99872
MY-EB1	Warm-temperate	Psum_commStr	1.66298
Nanjenshan-1	Subtropical	Psum_commStr	1.67787
Nanjenshan-2	Subtropical	Psum_commStr	1.73664
NG-EC1	Sub-boreal	Psum_commStr	1.31498
NP-DB1	Cool-temperate	Psum_commStr	1.21563
Oakan	Sub-boreal	Psum_commStr	0.911643
OG-DB1	Cool-temperate	Psum_commStr	1.6075
OS-EC1	Cool-temperate	Psum_commStr	1.90411
OT-EC1	Sub-boreal	Psum_commStr	1.25443
OW-EB1	Subtropical	Psum_commStr	2.34387
OY-DB1	Cool-temperate	Psum_commStr	1.95519
OZ-DB1	Cool-temperate	Psum_commStr	2.39367
Pasoh-1	Tropical	Psum_commStr	5.42525
Pasoh-2	Tropical	Psum_commStr	4.68729
SD-EB1	Warm-temperate	Psum_commStr	3.91685
Serimbu-1	Tropical	Psum_commStr	4.2173
Serimbu-2	Tropical	Psum_commStr	4.42566
SI-DB1	Cool-temperate	Psum_commStr	1.70463
SN-EC1	Warm-temperate	Psum_commStr	1.89785
TA-EC1	Sub-boreal	Psum_commStr	1.19238
TB-DB1	Cool-temperate	Psum_commStr	1.84794
TK-DB1	Cool-temperate	Psum_commStr	1.71231
TM-DB1	Cool-temperate	Psum_commStr	1.31335
TT-EB1	Warm-temperate	Psum_commStr	2.25248
TZ-DB1	Cool-temperate	Psum_commStr	1.51486
UR-BC1	Cool-temperate	Psum_commStr	1.51653
WK-EC1	Cool-temperate	Psum_commStr	2.67621
YK-EB1	Warm-temperate	Psum_commStr	3.17238
YN-EB1	Subtropical	Psum_commStr	2.18019
YS-EC1	Warm-temperate	Psum_commStr	2.2426
